# Supplementary material for: Why are some species older than others? A large-scale study of vertebrates
Source: BMC Evol Biol. 2016 May 4;16:90. doi: 10.1186/s12862-016-0646-8 (PMC4855795; doi:10.1186/s12862-016-0646-8)
Supplement: Additional file 4: — Taxa included in our final dataset. (XLSX 72 kb) [file 12862_2016_646_MOESM4_ESM.xlsx]

## Sheet: dataPHYLO
Taxa	Age (myr)	Latitude mean	Latitude mean (absolute)	Latitude range	Hemisphere	Litter Size	reproductive mode	Newborn behaviour	Thermal strategy	Body Size	Colour polpolymorphicmorphism	Class	Order	Family
Aphanius fasciatus	1.287	37.77	37.77	15.26	N	380	oviparous	precocial	ectotherm	5.5	monomorphic	Actinopterygii	Cyprinodontiformes	Cyprinodontidae
Basilichthys microlepidotus	0.31	-35.24	35.24	13.88	S	495	oviparous	precocial	ectotherm	10	monomorphic	Actinopterygii	Atheriniformes	Atherinopsidae
Campostoma ornatum	3.9	29.83	29.83	7.09	N	2500	oviparous	precocial	ectotherm	11	polymorphic	Actinopterygii	Cypriniformes	Cyprinidae
Carassius auratus	2.535	33.28	33.28	42.03	N	46253	oviparous	precocial	ectotherm	10	polymorphic	Actinopterygii	Cypriniformes	Cyprinidae
Carnegiella marthae	15	-1.5	1.5	3.24	S	3.5	oviparous	precocial	ectotherm	3.5	polymorphic	Actinopterygii	Characiformes	Gasteropelecidae
Channa gachua	3.17	21.93	21.93	33.11	N	1200	oviparous	precocial	ectotherm	5	polymorphic	Actinopterygii	Perciformes	Channidae
Channa lucius	5.66	7.29	7.29	31.55	N	2244	oviparous	precocial	ectotherm	20	monomorphic	Actinopterygii	Perciformes	Channidae
Channa striata	8.05	14.45	14.45	39.8	N	6671	oviparous	precocial	ectotherm	61	polymorphic	Actinopterygii	Perciformes	Channidae
Colossoma macropomum	17.4	-0.2	0.2	18.4	S	153500	oviparous	precocial	ectotherm	70	monomorphic	Actinopterygii	Characiformes	Serrasalmidae
Coregonus clupeaformis	0.014	54.24	54.24	25.67	N	45100	oviparous	precocial	ectotherm	54.1	monomorphic	Actinopterygii	Salmoniformes	Salmonidae
Craterocephalus stercusmuscarum	1	-22.17	22.17	23.66	S	1100	oviparous	precocial	ectotherm	5.5	polymorphic	Actinopterygii	Atheriniformes	Atherinidae
Esox lucius	0.015	56.83	56.83	30.88	N	50000	oviparous	precocial	ectotherm	50	polymorphic	Actinopterygii	Esociformes	Esocidae
Etheostoma basilare	8	35.88	35.88	1.3	N	100	oviparous	precocial	ectotherm	5	monomorphic	Actinopterygii	Perciformes	Percidae
Etheostoma blennioides	1.5	40.23	40.23	17.95	N	885	oviparous	precocial	ectotherm	7.6	polymorphic	Actinopterygii	Perciformes	Percidae
Etheostoma derivativum	2.37	36.69	36.69	0.96	N	200	oviparous	precocial	ectotherm	5.4	monomorphic	Actinopterygii	Perciformes	Percidae
Etheostoma obeyense	6.05	36.37	36.37	0.38	N	100	oviparous	precocial	ectotherm	5	monomorphic	Actinopterygii	Perciformes	Percidae
Etheostoma smithi	3.42	35.5	35.5	1.84	N	43	oviparous	precocial	ectotherm	4.1	monomorphic	Actinopterygii	Perciformes	Percidae
Galaxias divergens	3.15	-40.31	40.31	4.49	S	200	oviparous	precocial	ectotherm	7	monomorphic	Actinopterygii	Osmeriformes	Galaxiidae
Galaxias gollumoides	0.4	-46.12	46.12	2.16	S	600	oviparous	precocial	ectotherm	5.5	polymorphic	Actinopterygii	Osmeriformes	Galaxiidae
Galaxias maculatus	11.4	-42.37	42.37	25.77	S	7000	oviparous	precocial	ectotherm	8	monomorphic	Actinopterygii	Osmeriformes	Galaxiidae
Galaxias platei	0.7	-47.54	47.54	16.08	S	19100	oviparous	precocial	ectotherm	24.65	polymorphic	Actinopterygii	Osmeriformes	Galaxiidae
Galaxias prognathus	0.3	-43.19	43.19	2.02	S	189	oviparous	precocial	ectotherm	6.5	monomorphic	Actinopterygii	Osmeriformes	Galaxiidae
Galaxias zebratus	5.5	-32.87	32.87	3.28	S	70	oviparous	precocial	ectotherm	6	monomorphic	Actinopterygii	Osmeriformes	Galaxiidae
Galaxiella pusilla	5.2	-37.79	37.79	2.61	S	120	oviparous	precocial	ectotherm	3	monomorphic	Actinopterygii	Osmeriformes	Galaxiidae
Gobiomorphus breviceps	5.25	-42.45	42.45	8.05	S	400	oviparous	precocial	ectotherm	10.9	polymorphic	Actinopterygii	Perciformes	Eleotridae
Gymnocephalus cernuus	0.45	54.64	54.64	22.84	N	80000	oviparous	precocial	ectotherm	12	polymorphic	Actinopterygii	Perciformes	Percidae
Gymnocypris przewalskii	0.632	36.73	36.73	0.82	N	5800	oviparous	precocial	ectotherm	20.9	polymorphic	Actinopterygii	Cypriniformes	Cyprinidae
Ictalurus furcatus	0.491	29.4	29.4	28.19	N	150000	oviparous	precocial	ectotherm	11.9	polymorphic	Actinopterygii	Siluriformes	Ictaluridae
Iriatherina werneri	5	-10.3	10.3	7.66	S	100	oviparous	precocial	ectotherm	3	monomorphic	Actinopterygii	Atheriniformes	Melanotaeniidae
Leuciscus leuciscus	6.3	54.99	54.99	26.9	N	8000	oviparous	precocial	ectotherm	15	monomorphic	Actinopterygii	Cypriniformes	Cyprinidae
Lota lota	1	59	59	38	N	750000	oviparous	precocial	ectotherm	40	polymorphic	Actinopterygii	Gadiformes	Lotidae
Luciobarbus sclateri	0.896	38.04	38.04	4.03	N	7500	oviparous	precocial	ectotherm	12	polymorphic	Actinopterygii	Cypriniformes	Cyprinidae
Macquaria ambigua	1.5	-26.49	26.49	17.93	S	500000	oviparous	precocial	ectotherm	45	polymorphic	Actinopterygii	Perciformes	Percichthyidae
Melanotaenia catherinae	0.5	-0.27	0.27	0.54	S	300	oviparous	precocial	ectotherm	7	monomorphic	Actinopterygii	Atheriniformes	Melanotaeniidae
Melanotaenia duboulayi	2.5	-28.81	28.81	15.2	S	570	oviparous	precocial	ectotherm	8	polymorphic	Actinopterygii	Atheriniformes	Melanotaeniidae
Melanotaenia nigrans	2	-12.37	12.37	3.95	S	300	oviparous	precocial	ectotherm	6	polymorphic	Actinopterygii	Atheriniformes	Melanotaeniidae
Melanotaenia sexlineata	2.5	-6.69	6.69	3.15	S	300	oviparous	precocial	ectotherm	6	polymorphic	Actinopterygii	Atheriniformes	Melanotaeniidae
Melanotaenia synergos	1.5	-0.5	0.5	0.1	S	400	oviparous	precocial	ectotherm	8	monomorphic	Actinopterygii	Atheriniformes	Melanotaeniidae
Mogurnda adspersa	3.25	-24.35	24.35	20.46	S	700	oviparous	precocial	ectotherm	7	polymorphic	Actinopterygii	Perciformes	Eleotridae
Nannoperca obscura	0.734	-36.8	36.8	4.52	S	2250	oviparous	precocial	ectotherm	5	monomorphic	Actinopterygii	Perciformes	Percichthyidae
Nematalosa erebi	0.15	-16.36	16.36	17.7	S	50000	oviparous	precocial	ectotherm	17	monomorphic	Actinopterygii	Clupeiformes	Clupeidae
Neogobius fluviatilis	0.348	46.38	46.38	14.37	N	2000	oviparous	precocial	ectotherm	8.5	polymorphic	Actinopterygii	Perciformes	Gobiidae
Neogobius pallasi	0.364	53.08	53.08	1.95	N	508	oviparous	precocial	ectotherm	9	monomorphic	Actinopterygii	Perciformes	Gobiidae
Neosalanx taihuensis	0.35	31.13	31.13	4.23	N	1700	oviparous	precocial	ectotherm	6.47	monomorphic	Actinopterygii	Osmeriformes	Salangidae
Notropis nubilus	2.13	39.63	39.63	12.77	N	500	oviparous	precocial	ectotherm	7.4	monomorphic	Actinopterygii	Cypriniformes	Cyprinidae
Noturus exilis	9.67	38.3	38.3	10.34	N	75	oviparous	precocial	ectotherm	10.1	monomorphic	Actinopterygii	Siluriformes	Ictaluridae
Osmerus mordax	0.35	49.78	49.78	22.68	N	39000	oviparous	precocial	ectotherm	25	monomorphic	Actinopterygii	Osmeriformes	Osmeridae
Perca flavescens	0.5	47.41	47.41	30.26	N	100000	oviparous	precocial	ectotherm	19.1	monomorphic	Actinopterygii	Perciformes	Percidae
Poecilia mexicana	7.6	20.48	20.48	12.11	N	22	viviparous	precocial	ectotherm	4	polymorphic	Actinopterygii	Cyprinodontiformes	Poeciliidae
Pungitius pungitius	0.39	55.37	55.37	35.78	N	675	oviparous	precocial	ectotherm	6.5	monomorphic	Actinopterygii	Gasterosteiformes	Gasterosteidae
Retropinna semoni	1.5	-31.78	31.78	14.76	S	700	oviparous	precocial	ectotherm	6	monomorphic	Actinopterygii	Osmeriformes	Retropinnidae
Rhadinocentrus ornatus	11	-28.35	28.35	7.93	S	50	oviparous	precocial	ectotherm	5.5	polymorphic	Actinopterygii	Atheriniformes	Melanotaeniidae
Rhinichthys osculus	3.55	40.3	40.3	22.41	N	1225	oviparous	precocial	ectotherm	6.3	polymorphic	Actinopterygii	Cypriniformes	Cyprinidae
Richardsonius balteatus	1.6	49.27	49.27	18.24	N	2215	oviparous	precocial	ectotherm	6.8	monomorphic	Actinopterygii	Cypriniformes	Cyprinidae
Rutilus rutilus	3.6	51.63	51.63	34.96	N	10000	oviparous	precocial	ectotherm	25	polymorphic	Actinopterygii	Cypriniformes	Cyprinidae
Salmo trutta	1.275	52.67	52.67	36.68	N	8000	oviparous	precocial	ectotherm	36.5	polymorphic	Actinopterygii	Salmoniformes	Salmonidae
Sander vitreus	1.5	38.31	38.31	16.39	N	300000	oviparous	precocial	ectotherm	54	polymorphic	Actinopterygii	Perciformes	Percidae
Schizothorax oconnori	0.89	27.92	27.92	4.74	N	21190	oviparous	precocial	ectotherm	36.95	monomorphic	Actinopterygii	Cypriniformes	Cyprinidae
Squalius alburnoides	1.09	39.31	39.31	5.56	N	750	oviparous	precocial	ectotherm	15	monomorphic	Actinopterygii	Cypriniformes	Cyprinidae
Squalius cephalus	1.1	49.89	49.89	18.87	N	3000	oviparous	precocial	ectotherm	30	monomorphic	Actinopterygii	Cypriniformes	Cyprinidae
Squalius pyrenaicus	3.2	39.26	39.26	6.01	N	3500	oviparous	precocial	ectotherm	20	monomorphic	Actinopterygii	Cypriniformes	Cyprinidae
Synodontis budgetti	1.8	9.58	9.58	10.97	N	8000	oviparous	precocial	ectotherm	21.25	monomorphic	Actinopterygii	Siluriformes	Mochokidae
Synodontis clarias	1.9	10.17	10.17	12.03	N	8000	oviparous	precocial	ectotherm	23	monomorphic	Actinopterygii	Siluriformes	Mochokidae
Synodontis courteti	0.1	11.31	11.31	7.51	N	8000	oviparous	precocial	ectotherm	45	monomorphic	Actinopterygii	Siluriformes	Mochokidae
Synodontis filamentosus	0.3	9.4	9.4	7.64	N	8000	oviparous	precocial	ectotherm	26	monomorphic	Actinopterygii	Siluriformes	Mochokidae
Synodontis membranaceus	0.5	10.34	10.34	12.46	N	8000	oviparous	precocial	ectotherm	38	monomorphic	Actinopterygii	Siluriformes	Mochokidae
Tandanus tandanus	10.99	-25.86	25.86	20.74	S	14000	oviparous	precocial	ectotherm	45	monomorphic	Actinopterygii	Siluriformes	Plotosidae
Telestes souffia	5.09	45.41	45.41	5.88	N	3800	oviparous	precocial	ectotherm	15	monomorphic	Actinopterygii	Cypriniformes	Cyprinidae
Thymallus thymallus	0.65	55.41	55.41	27.94	N	8000	oviparous	precocial	ectotherm	30	monomorphic	Actinopterygii	Salmoniformes	Salmonidae
Trichomycterus areolatus	0.737	-40.35	40.35	5.93	S	73	oviparous	precocial	ectotherm	7.01	polymorphic	Actinopterygii	Siluriformes	Trichomycteridae
Vimba vimba	1.5	49.77	49.77	26.71	N	50000	oviparous	precocial	ectotherm	20	monomorphic	Actinopterygii	Cypriniformes	Cyprinidae
Alytes obstetricans	6	45.05	45.05	14.67	N	53	oviparous	precocial	ectotherm	5.5	polymorphic	Amphibia	Anura	Alytidae
Arenophryne rotunda	5.63	-26.59	26.59	2.19	S	7	oviparous	precocial	ectotherm	3	polymorphic	Amphibia	Anura	Myobatrachidae
Batrachuperus karlschmidti	3.9	29.96	29.96	0.59	N	20	oviparous	precocial	ectotherm	8.2	monomorphic	Amphibia	Caudata	Hynobiidae
Batrachuperus pinchonii	5.1	29.79	29.79	6.05	N	30	oviparous	precocial	ectotherm	6.85	polymorphic	Amphibia	Caudata	Hynobiidae
Batrachuperus yenyuanensis	2.967	28.21	28.21	1.41	N	20	oviparous	precocial	ectotherm	7.98	polymorphic	Amphibia	Caudata	Hynobiidae
Bombina orientalis	1.65	42.67	42.67	16.76	N	165	oviparous	precocial	ectotherm	5.55	polymorphic	Amphibia	Anura	Bombinatoridae
Buergeria buergeri	6.7	36.27	36.27	10.56	N	400	oviparous	precocial	ectotherm	5.25	polymorphic	Amphibia	Anura	Rhacophoridae
Buergeria japonica	4.3	25.95	25.95	8.09	N	600	oviparous	precocial	ectotherm	3.15	monomorphic	Amphibia	Anura	Rhacophoridae
Crinia georgiana	1.49	-33.19	33.19	3.89	S	70	oviparous	precocial	ectotherm	3	polymorphic	Amphibia	Anura	Myobatrachidae
Crinia signifera	8.99	-33.59	33.59	20.12	S	150	oviparous	precocial	ectotherm	2.35	polymorphic	Amphibia	Anura	Myobatrachidae
Cynops ensicauda	5.21	27.3	27.3	2.45	N	60	oviparous	precocial	ectotherm	6.5	polymorphic	Amphibia	Caudata	Salamandridae
Cynops pyrrhogaster	9.68	36.27	36.27	10.56	N	200	oviparous	precocial	ectotherm	5.5	polymorphic	Amphibia	Caudata	Salamandridae
Discoglossus galganoi	1	40.31	40.31	6.97	N	900	oviparous	precocial	ectotherm	5.57	polymorphic	Amphibia	Anura	Alytidae
Discoglossus montalentii	0.777	42.06	42.06	1.02	N	900	oviparous	precocial	ectotherm	6.5	polymorphic	Amphibia	Anura	Alytidae
Echinotriton andersoni	3.96	27.3	27.3	2.45	N	70	oviparous	precocial	ectotherm	7.25	polymorphic	Amphibia	Caudata	Salamandridae
Epidalea calamita	1.81	47.74	47.74	23.46	N	4525	oviparous	precocial	ectotherm	5.84	polymorphic	Amphibia	Anura	Bufonidae
Euproctus montanus	4.812	42.23	42.23	1.58	N	70	oviparous	precocial	ectotherm	9	polymorphic	Amphibia	Caudata	Salamandridae
Eupsophus calcaratus	0.188	-44.49	44.49	10.73	S	75	oviparous	precocial	ectotherm	3.63	polymorphic	Amphibia	Anura	Cycloramphidae
Hydromantes flavus	0.294	40.44	40.44	0.31	N	10	oviparous	precocial	ectotherm	8	polymorphic	Amphibia	Caudata	Plethodontidae
Hydromantes imperialis	0.469	39.85	39.85	0.45	N	8	oviparous	precocial	ectotherm	9	polymorphic	Amphibia	Caudata	Plethodontidae
Hydromantes supramontis	0.469	40.19	40.19	0.4	N	2	oviparous	precocial	ectotherm	7	polymorphic	Amphibia	Caudata	Plethodontidae
Hyla intermedia	2.97	41.44	41.44	9.58	N	483.5	oviparous	precocial	ectotherm	4.5	polymorphic	Amphibia	Anura	Hylidae
Hyla orientalis	0.992	51.26	51.26	5.68	N	1100	oviparous	precocial	ectotherm	4.2	monomorphic	Amphibia	Anura	Hylidae
Hyla sarda	0.55	40.97	40.97	4.21	N	1000	oviparous	precocial	ectotherm	3.9	polymorphic	Amphibia	Anura	Hylidae
Hyla savignyi	2.75	27.85	27.85	28.11	N	600	oviparous	precocial	ectotherm	3.85	polymorphic	Amphibia	Anura	Hylidae
Hypsiboas albopunctatus	5.8	-20.11	20.11	23.52	S	899	oviparous	precocial	ectotherm	5.53	polymorphic	Amphibia	Anura	Hylidae
Incilius valliceps	5.4	16.22	16.22	10.88	N	20000	oviparous	precocial	ectotherm	7.65	polymorphic	Amphibia	Anura	Bufonidae
Leiopelma hochstetteri	1.79	-37.39	37.39	3	S	16	oviparous	precocial	ectotherm	4.25	polymorphic	Amphibia	Anura	Leiopelmatidae
Leptobrachium ailaonicum	8.41	24.1	24.1	1.69	N	245	oviparous	precocial	ectotherm	7.43	monomorphic	Amphibia	Anura	Megophryidae
Lissotriton helveticus	1.28	49.59	49.59	18.17	N	360	oviparous	precocial	ectotherm	6	polymorphic	Amphibia	Caudata	Salamandridae
Litoria aurea	0.2	-33.49	33.49	9.79	S	6000	oviparous	precocial	ectotherm	7.5	polymorphic	Amphibia	Anura	Hylidae
Litoria pearsoniana	3.5	-26.97	26.97	5.36	S	540	oviparous	precocial	ectotherm	4.5	polymorphic	Amphibia	Anura	Hylidae
Nanorana yunnanensis	5.25	25.34	25.34	8.23	N	633	oviparous	precocial	ectotherm	9.9	polymorphic	Amphibia	Anura	Dicroglossidae
Odorrana amamiensis	0.5	28.09	28.09	0.86	N	1500	oviparous	precocial	ectotherm	7.6	polymorphic	Amphibia	Anura	Ranidae
Pelophylax lessonae	1.33	52.36	52.36	16.49	N	2500	oviparous	precocial	ectotherm	5.5	polymorphic	Amphibia	Anura	Ranidae
Pelophylax nigromaculatus	0.92	38.77	38.77	29.43	N	3250	oviparous	precocial	ectotherm	7.5	polymorphic	Amphibia	Anura	Ranidae
Plethodon caddoensis	10	34.39	34.39	0.25	N	8	oviparous	precocial	ectotherm	4.65	polymorphic	Amphibia	Caudata	Plethodontidae
Polypedates leucomystax	8.74	4.16	4.16	28.97	N	350	oviparous	precocial	ectotherm	6.5	polymorphic	Amphibia	Anura	Rhacophoridae
Pristimantis achatinus	6.78	4.65	4.65	4.6	N	25	oviparous	precocial	ectotherm	4.1	polymorphic	Amphibia	Anura	Strabomantidae
Pristimantis caryophyllaceus	12.56	8.51	8.51	4.06	N	22	oviparous	precocial	ectotherm	2.5	polymorphic	Amphibia	Anura	Strabomantidae
Pristimantis cruentus	9.02	9.11	9.11	3.78	N	23	oviparous	precocial	ectotherm	3.5	polymorphic	Amphibia	Anura	Strabomantidae
Pristimantis gaigei	8.58	6.74	6.74	6.32	N	24	oviparous	precocial	ectotherm	3.75	polymorphic	Amphibia	Anura	Strabomantidae
Pristimantis moro	9.78	6.77	6.77	6.7	N	22	oviparous	precocial	ectotherm	2.25	polymorphic	Amphibia	Anura	Strabomantidae
Pristimantis ridens	8.64	9.88	9.88	12.3	N	21	oviparous	precocial	ectotherm	2.2	polymorphic	Amphibia	Anura	Strabomantidae
Pristimantis taeniatus	9.42	6.74	6.74	5.62	N	25	oviparous	precocial	ectotherm	2.7	polymorphic	Amphibia	Anura	Strabomantidae
Proceratophrys boiei	7.86	-16.39	16.39	24.71	S	850	oviparous	precocial	ectotherm	10.2	polymorphic	Amphibia	Anura	Cycloramphidae
Pseudacris cadaverina	0.88	32.82	32.82	5.95	N	500	oviparous	precocial	ectotherm	4.05	polymorphic	Amphibia	Anura	Hylidae
Pseudacris ornata	2.8	32.19	32.19	7.76	N	55	oviparous	precocial	ectotherm	3.1	polymorphic	Amphibia	Anura	Hylidae
Pseudepidalea balearica	1.87	41.78	41.78	8.06	N	16000	oviparous	precocial	ectotherm	6.7	polymorphic	Amphibia	Anura	Bufonidae
Pseudepidalea boulengeri	1.4	39.66	39.66	34.45	N	16000	oviparous	precocial	ectotherm	6.5	polymorphic	Amphibia	Anura	Bufonidae
Pseudepidalea sicula	1.12	37.69	37.69	2.07	N	16000	oviparous	precocial	ectotherm	6.5	polymorphic	Amphibia	Anura	Bufonidae
Pseudepidalea variabilis	0.85	41.51	41.51	30.02	N	16000	oviparous	precocial	ectotherm	7.55	polymorphic	Amphibia	Anura	Bufonidae
Pseudepidalea viridis	0.99	45.3	45.3	18.77	N	11000	oviparous	precocial	ectotherm	5.77	polymorphic	Amphibia	Anura	Bufonidae
Pseudoeurycea leprosa	3.525	19.53	19.53	2.55	N	20	oviparous	precocial	ectotherm	6.5	polymorphic	Amphibia	Caudata	Plethodontidae
Quasipaa boulengeri	16.04	28.49	28.49	11.34	N	800	oviparous	precocial	ectotherm	9.12	polymorphic	Amphibia	Anura	Dicroglossidae
Rana arvalis	1	56.74	56.74	23.13	N	1599	oviparous	precocial	ectotherm	5.75	polymorphic	Amphibia	Anura	Ranidae
Rana cascadae	4.2	44.44	44.44	9.13	N	400	oviparous	precocial	ectotherm	5.7	polymorphic	Amphibia	Anura	Ranidae
Rana italica	0.36	41.4	41.4	6.98	N	700	oviparous	precocial	ectotherm	6	polymorphic	Amphibia	Anura	Ranidae
Rana kukunoris	0.43	35.07	35.07	12.23	N	1350	oviparous	precocial	ectotherm	5.9	monomorphic	Amphibia	Anura	Ranidae
Rana muscosa	2.2	35.37	35.37	2.26	N	223	oviparous	precocial	ectotherm	4.5	polymorphic	Amphibia	Anura	Ranidae
Rana pipiens	2	34.81	34.81	52.82	N	4140	oviparous	precocial	ectotherm	7.13	polymorphic	Amphibia	Anura	Ranidae
Rana temporaria	0.7	55.91	55.91	30.45	N	2600	oviparous	precocial	ectotherm	7.75	polymorphic	Amphibia	Anura	Ranidae
Rana yavapaiensis	0.525	33.18	33.18	6.44	N	2000	oviparous	precocial	ectotherm	7	polymorphic	Amphibia	Anura	Ranidae
Rhinella henseli	0.73	-29.01	29.01	3.82	S	20000	oviparous	precocial	ectotherm	6.53	polymorphic	Amphibia	Anura	Bufonidae
Rhinella marina	13.915	6.01	6.01	44.39	N	35000	oviparous	precocial	ectotherm	12.25	polymorphic	Amphibia	Anura	Bufonidae
Salamandra algira	3.6	35.13	35.13	3.45	N	42.5	viviparous	precocial	ectotherm	20	polymorphic	Amphibia	Caudata	Salamandridae
Salamandrella keyserlingii	1.389	55.86	55.86	30.76	N	140	oviparous	precocial	ectotherm	7	monomorphic	Amphibia	Caudata	Hynobiidae
Thoropa taophora	3.25	-23.19	23.19	3.67	S	765	oviparous	precocial	ectotherm	7.15	monomorphic	Amphibia	Anura	Cycloramphidae
Triturus carnifex	2.619	43.71	43.71	10.85	N	250	oviparous	precocial	ectotherm	11	polymorphic	Amphibia	Caudata	Salamandridae
Triturus karelinii	8.3	41.17	41.17	10.02	N	170	oviparous	precocial	ectotherm	11	polymorphic	Amphibia	Caudata	Salamandridae
Tylototriton shanjing	0.83	24.64	24.64	6.5	N	135	oviparous	precocial	ectotherm	7.72	polymorphic	Amphibia	Caudata	Salamandridae
Xenopus gilli	8.5	-34.44	34.44	0.78	S	350	oviparous	precocial	ectotherm	5.75	polymorphic	Amphibia	Anura	Pipiae
Xenopus laevis	11.2	-11.76	11.76	46.16	S	17000	oviparous	precocial	ectotherm	8.5	polymorphic	Amphibia	Anura	Pipiae
Acanthagenys rufogularis	0.58	-27.5	27.5	22.72	S	2.5	oviparous	altricial	endotherm	24.5	monomorphic	Aves	Passeriformes	Meliphagidae
Acrocephalus arundinaceus	0.09	43.96	43.96	38.47	N	4.5	oviparous	altricial	endotherm	19.5	monomorphic	Aves	Passeriformes	Sylviidae
Aegithalos concinnus	2.5	23.66	23.66	24.87	N	7	oviparous	altricial	endotherm	10.5	monomorphic	Aves	Passeriformes	Aegithalidae
Alcippe morrisonia	9.855	24.05	24.05	20.96	N	3	oviparous	altricial	endotherm	15	monomorphic	Aves	Passeriformes	Timaliidae
Alectoris graeca	0.235	42.07	42.07	11.36	N	11	oviparous	precocial	endotherm	33.02	monomorphic	Aves	Galliformes	Phasianidae
Alectoris magna	0.47	36.4	36.4	6.78	N	12.3	oviparous	precocial	endotherm	38	monomorphic	Aves	Galliformes	Phasianidae
Amazona aestiva	0.295	-20.1	20.1	25.43	S	2.5	oviparous	altricial	endotherm	35.5	monomorphic	Aves	Psittaciformes	Psittacidae
Ammodramus savannarum	0.033	27.45	27.45	48.28	N	4.5	oviparous	altricial	endotherm	11.15	monomorphic	Aves	Passeriformes	Emberizidae
Anas strepera	0.081	50.13	50.13	35.72	N	9	oviparous	precocial	endotherm	50	monomorphic	Aves	Anseriformes	Anatidae
Anser brachyrhynchus	0.039	71.71	71.71	16.75	N	4	oviparous	precocial	endotherm	68.58	monomorphic	Aves	Anseriformes	Anatidae
Artamus cinereus	0.24	-30.91	30.91	47.73	S	3	oviparous	altricial	endotherm	18	monomorphic	Aves	Passeriformes	Artamidae
Atlapetes albinucha	0.45	11.36	11.36	20.35	N	2	oviparous	altricial	endotherm	19	monomorphic	Aves	Passeriformes	Emberizidae
Bambusicola thoracica	0.35	27.52	27.52	11.23	N	5	oviparous	precocial	endotherm	31	polymorphic	Aves	Galliformes	Phasianidae
Calidris alpina	0.02	64.92	64.92	28.88	N	4	oviparous	precocial	endotherm	17.78	monomorphic	Aves	Charadriiformes	Scolopacidae
Calidris canutus	0.18	69.81	69.81	27.64	N	4	oviparous	precocial	endotherm	27	monomorphic	Aves	Charadriiformes	Scolopacidae
Calonectris diomedea	1	3.27	3.27	91.81	N	1	oviparous	precocial	endotherm	50.5	monomorphic	Aves	Procellariiformes	Procellariidae
Cardellina pusilla	0.048	51.97	51.97	35.37	N	5	oviparous	altricial	endotherm	11	monomorphic	Aves	Passeriformes	Parulidae
Cardellina rubra	0.58	21.24	21.24	10.78	N	4	oviparous	altricial	endotherm	13	monomorphic	Aves	Passeriformes	Parulidae
Cardinalis cardinalis	3.41	31.49	31.49	31.69	N	3	oviparous	altricial	endotherm	22.2	monomorphic	Aves	Passeriformes	Cardinalidae
Carduelis carduelis	1.2	43.72	43.72	40.46	N	4.9	oviparous	altricial	endotherm	12.07	monomorphic	Aves	Passeriformes	Fringillidae
Carduelis flavirostris	0.5	49.01	49.01	44.36	N	5	oviparous	altricial	endotherm	14.61	monomorphic	Aves	Passeriformes	Fringillidae
Carpodacus erythrinus	0.078	48.11	48.11	45.83	N	4.9	oviparous	altricial	endotherm	14	monomorphic	Aves	Passeriformes	Fringillidae
Catharus ustulatus	0.01	50.73	50.73	35.58	N	2.5	oviparous	altricial	endotherm	17.5	monomorphic	Aves	Passeriformes	Turdidae
Certhia americana	4.637	38.08	38.08	50.45	N	5	oviparous	altricial	endotherm	12.6	monomorphic	Aves	Passeriformes	Certhiidae
Chasiempis sandwichensis	0.69	19.63	19.63	1.28	N	2	oviparous	altricial	endotherm	14	monomorphic	Aves	Passeriformes	Monarchidae
Chen caerulescens	0.55	66.32	66.32	30.77	N	4	oviparous	precocial	endotherm	70	polymorphic	Aves	Anseriformes	Anatidae
Cinclus cinclus	0.282	48.22	48.22	45.94	N	4.5	oviparous	altricial	endotherm	18	polymorphic	Aves	Passeriformes	Cinclidae
Corvus corax	3.77	47.94	47.94	70.35	N	5	oviparous	altricial	endotherm	60.05	monomorphic	Aves	Passeriformes	Corvidae
Coturnix novaezelandiae	0.8	-40.6	40.6	12.41	S	11	oviparous	precocial	endotherm	19.75	monomorphic	Aves	Galliformes	Phasianidae
Coturnix pectoralis	0.2	-27	27	24.28	S	8.5	oviparous	precocial	endotherm	17.5	monomorphic	Aves	Galliformes	Phasianidae
Coturnix ypsilophora	2	-22.56	22.56	42.18	S	11	oviparous	precocial	endotherm	18	monomorphic	Aves	Galliformes	Phasianidae
Cracticus nigrogularis	0.193	-24.8	24.8	27.61	S	4	oviparous	altricial	endotherm	35	monomorphic	Aves	Passeriformes	Cracticidae
Cracticus quoyi	2.435	-11.55	11.55	23.19	S	4	oviparous	altricial	endotherm	27	polymorphic	Aves	Passeriformes	Cracticidae
Crossoptilon auritum	0.14	35.37	35.37	9.28	N	6.5	oviparous	precocial	endotherm	96	monomorphic	Aves	Galliformes	Phasianidae
Cyanocitta stelleri	1.25	37.23	37.23	48.84	N	4	oviparous	altricial	endotherm	32	monomorphic	Aves	Passeriformes	Corvidae
Cyanopica cyanus	2.9	41.4	41.4	25.81	N	6.22	oviparous	altricial	endotherm	34.29	monomorphic	Aves	Passeriformes	Corvidae
Dendragapus obscurus	0.07	48.99	48.99	29.32	N	8.5	oviparous	precocial	endotherm	45	monomorphic	Aves	Galliformes	Phasianidae
Dendrocolaptes platyrostris	0.22	-17.81	17.81	28.98	S	3.4	oviparous	altricial	endotherm	26	monomorphic	Aves	Passeriformes	Dendrocolaptidae
Dendrocopos major	0.1	43.38	43.38	50.44	N	5.5	oviparous	altricial	endotherm	22.86	monomorphic	Aves	Piciformes	Picidae
Eremophila alpestris	0.249	40.89	40.89	73.68	N	4	oviparous	altricial	endotherm	19	monomorphic	Aves	Passeriformes	Alaudidae
Erithacus komadori	0.24	28.03	28.03	3.92	N	4	oviparous	altricial	endotherm	14	monomorphic	Aves	Passeriformes	Muscicapidae
Eudyptes moseleyi	0.33	-38.71	38.71	3.31	S	2	oviparous	altricial	endotherm	52	monomorphic	Aves	Sphenisciformes	Spheniscidae
Eudyptula minor	1.865	-44	44	0.87	S	2	oviparous	altricial	endotherm	30	monomorphic	Aves	Sphenisciformes	Spheniscidae
Francolinus francolinus	1.7	27.28	27.28	28.09	N	7	oviparous	precocial	endotherm	34	monomorphic	Aves	Galliformes	Phasianidae
Francolinus gularis	0.2	26.99	26.99	3.84	N	4.5	oviparous	precocial	endotherm	37	monomorphic	Aves	Galliformes	Phasianidae
Francolinus pintadeanus	1	20.04	20.04	20.68	N	5	oviparous	precocial	endotherm	33	monomorphic	Aves	Galliformes	Phasianidae
Francolinus pondicerianus	0.9	20.85	20.85	26.43	N	6	oviparous	precocial	endotherm	33	monomorphic	Aves	Galliformes	Phasianidae
Galerida cristata	1.3	30.59	30.59	58.73	N	9.5	oviparous	altricial	endotherm	16.51	monomorphic	Aves	Passeriformes	Alaudidae
Geothlypis tolmiei	1	42.34	42.34	36.35	N	4	oviparous	altricial	endotherm	12.5	monomorphic	Aves	Passeriformes	Parulidae
Glyphorynchus spirurus	4.5	-0.46	0.46	38.07	S	2	oviparous	altricial	endotherm	14.5	monomorphic	Aves	Passeriformes	Dendrocolaptidae
Grus canadensis	1.5	48.54	48.54	54.2	N	2	oviparous	altricial	endotherm	120	monomorphic	Aves	Gruiformes	Gruidae
Gymnorhina tibicen	0.365	-26.08	26.08	35.13	S	2	oviparous	altricial	endotherm	62	monomorphic	Aves	Passeriformes	Cracticidae
Haemorhous purpureus	0.9	47.4	47.4	29.68	N	4.5	oviparous	altricial	endotherm	15.2	monomorphic	Aves	Passeriformes	Fringillidae
Haliaeetus albicilla	0.123	52.16	52.16	41.38	N	2	oviparous	altricial	endotherm	81	monomorphic	Aves	Accipitriformes	Accipitridae
Hydrobates pelagicus	0.45	48.48	48.48	41.69	N	1	oviparous	precocial	endotherm	15.24	monomorphic	Aves	Procellariiformes	Hydrobatidae
Lagopus muta	0.047	58.84	58.84	48.53	N	8.5	oviparous	precocial	endotherm	36.5	monomorphic	Aves	Galliformes	Phasianidae
Lampornis amethystinus	1.25	19.12	19.12	10.97	N	2	oviparous	altricial	endotherm	12	monomorphic	Aves	Apodiformes	Trochilidae
Lanius collaris	2.2	-9.07	9.07	51.55	S	3.5	oviparous	altricial	endotherm	22.86	monomorphic	Aves	Passeriformes	Laniidae
Larus fuscus	0.165	41.62	41.62	57.16	N	3	oviparous	altricial	endotherm	53.34	monomorphic	Aves	Charadriiformes	Laridae
Larus novaehollandiae	0.13	-27.44	27.44	35.08	S	3	oviparous	altricial	endotherm	40.5	monomorphic	Aves	Charadriiformes	Laridae
Leptotila verreauxi	1.62	-3.09	3.09	67.72	S	2	oviparous	altricial	endotherm	28	monomorphic	Aves	Columbiformes	Columbidae
Lichenostomus virescens	0.25	-24.99	24.99	27.74	S	2.5	oviparous	altricial	endotherm	19	monomorphic	Aves	Passeriformes	Meliphagidae
Locustella luscinioides	0.49	46.42	46.42	28.84	N	4.5	oviparous	altricial	endotherm	13.97	monomorphic	Aves	Passeriformes	Sylviidae
Loxia curvirostra	1.4	40.56	40.56	58.16	N	3	oviparous	altricial	endotherm	17	monomorphic	Aves	Passeriformes	Fringillidae
Malurus lamberti	0.225	-24.95	24.95	25.7	S	2.8	oviparous	altricial	endotherm	13	monomorphic	Aves	Passeriformes	Maluridae
Malurus melanocephalus	0.27	-21.74	21.74	22.09	S	3.5	oviparous	altricial	endotherm	11.5	monomorphic	Aves	Passeriformes	Maluridae
Megalaima franklinii	0.5	15.79	15.79	28.06	N	3	oviparous	altricial	endotherm	22	monomorphic	Aves	Piciformes	Ramphastidae
Megalaima haemacephala	1.167	12.61	12.61	42.93	N	3	oviparous	altricial	endotherm	17	monomorphic	Aves	Piciformes	Ramphastidae
Megalaima lineata	0.417	11.65	11.65	40.99	N	3	oviparous	altricial	endotherm	28	monomorphic	Aves	Piciformes	Ramphastidae
Megalaima mystacophanos	0.334	5.3	5.3	22.49	N	3	oviparous	altricial	endotherm	23	monomorphic	Aves	Piciformes	Ramphastidae
Melithreptus brevirostris	0.23	-31.27	31.27	16.43	S	2.5	oviparous	altricial	endotherm	14	monomorphic	Aves	Passeriformes	Meliphagidae
Melithreptus gularis	0.72	-25.07	25.07	26.07	S	2.5	oviparous	altricial	endotherm	15	monomorphic	Aves	Passeriformes	Meliphagidae
Micrastur gilvicollis	0.5	-4.44	4.44	25.69	S	5	oviparous	altricial	endotherm	35.5	monomorphic	Aves	Falconiformes	Falconidae
Micrastur ruficollis	0.7	-5.37	5.37	53.69	S	5	oviparous	altricial	endotherm	35.5	polymorphic	Aves	Falconiformes	Falconidae
Micrastur semitorquatus	0.4	-2.77	2.77	53.99	S	2.5	oviparous	altricial	endotherm	51	polymorphic	Aves	Falconiformes	Falconidae
Montifringilla adamsi	0.16	32.04	32.04	9.45	N	4	oviparous	altricial	endotherm	17	monomorphic	Aves	Passeriformes	Passeridae
Motacilla aguimp	1.3	-5.19	5.19	58.05	S	3	oviparous	altricial	endotherm	20.32	monomorphic	Aves	Passeriformes	Motacilidae
Motacilla alba	0.23	48.98	48.98	52.05	N	6	oviparous	altricial	endotherm	17.78	monomorphic	Aves	Passeriformes	Motacilidae
Motacilla cinerea	0.44	48.89	48.89	43.07	N	4.5	oviparous	altricial	endotherm	18.5	monomorphic	Aves	Passeriformes	Motacilidae
Motacilla clara	1.5	-9.26	9.26	48.64	S	2.5	oviparous	altricial	endotherm	18	monomorphic	Aves	Passeriformes	Motacilidae
Myadestes occidentalis	0.35	21.14	21.14	15.1	N	2	oviparous	altricial	endotherm	21	monomorphic	Aves	Passeriformes	Turdidae
Myioborus miniatus	3	4.46	4.46	48.71	N	3	oviparous	altricial	endotherm	12	monomorphic	Aves	Passeriformes	Parulidae
Myrmeciza hemimelaena	1.3	-8.07	8.07	18.09	S	2	oviparous	altricial	endotherm	11.5	monomorphic	Aves	Passeriformes	Thamnophilidae
Myrmecocichla collaris	0.1	-6.21	6.21	22.54	S	3	oviparous	altricial	endotherm	17	monomorphic	Aves	Passeriformes	Muscicapidae
Myrmecocichla formicivora	0.2	-25.66	25.66	17.13	S	3.73	oviparous	altricial	endotherm	18	monomorphic	Aves	Passeriformes	Muscicapidae
Oceanodroma castro	0.34	11.69	11.69	55.42	N	1	oviparous	precocial	endotherm	20	monomorphic	Aves	Procellariiformes	Hydrobatidae
Oenanthe monticola	0.5	-22.91	22.91	23.06	S	3	oviparous	altricial	endotherm	19	polymorphic	Aves	Passeriformes	Muscicapidae
Oreothlypis superciliosa	0.35	20.37	20.37	14.73	N	2	oviparous	altricial	endotherm	11	monomorphic	Aves	Passeriformes	Parulidae
Otis tarda	0.2	46.94	46.94	27.35	N	2	oviparous	precocial	endotherm	90	monomorphic	Aves	Gruiformes	Otididae
Parus major	3	30.29	30.29	81.8	N	9.5	oviparous	altricial	endotherm	13.97	monomorphic	Aves	Passeriformes	Paridae
Perdix daurica	0.33	46.97	46.97	25.58	N	18	oviparous	precocial	endotherm	29	monomorphic	Aves	Galliformes	Phasianidae
Perdix perdix	1.1	50.54	50.54	31.12	N	14.6	oviparous	precocial	endotherm	30	monomorphic	Aves	Galliformes	Phasianidae
Perisoreus canadensis	2.97	51.28	51.28	35	N	3	oviparous	altricial	endotherm	29	monomorphic	Aves	Passeriformes	Corvidae
Phasianus colchicus	0.21	36.72	36.72	32.99	N	10	oviparous	precocial	endotherm	47.5	monomorphic	Aves	Galliformes	Phasianidae
Phoenicurus ochruros	4.08	43.54	43.54	35.95	N	5.5	oviparous	altricial	endotherm	13.97	monomorphic	Aves	Passeriformes	Muscicapidae
Phyllastrephus debilis	4.467	-13.75	13.75	22.74	S	2	oviparous	altricial	endotherm	13.5	monomorphic	Aves	Passeriformes	Pycnonotidae
Phylloscopus borealis	2.8	51.54	51.54	41.09	N	6	oviparous	altricial	endotherm	12.07	monomorphic	Aves	Passeriformes	Sylviidae
Pica pica	2.3	43.08	43.08	56.21	N	6	oviparous	altricial	endotherm	52.5	monomorphic	Aves	Passeriformes	Corvidae
Picoides villosus	0.45	38.6	38.6	60.25	N	4	oviparous	altricial	endotherm	21.6	polymorphic	Aves	Piciformes	Picidae
Picus viridis	2.04	49.54	49.54	34.84	N	6.5	oviparous	altricial	endotherm	32	monomorphic	Aves	Piciformes	Picidae
Piranga flava	2.55	-2.07	2.07	67.77	S	4	oviparous	altricial	endotherm	20	monomorphic	Aves	Passeriformes	Cardinalidae
Piranga rubra	0.8	33.5	33.5	18.01	N	3.5	oviparous	altricial	endotherm	17	monomorphic	Aves	Passeriformes	Cardinalidae
Poecile carolinensis	1	34.45	34.45	13.55	N	5.8	oviparous	altricial	endotherm	12	monomorphic	Aves	Passeriformes	Paridae
Poecile gambeli	1.07	45.47	45.47	30.46	N	8	oviparous	altricial	endotherm	13	polymorphic	Aves	Passeriformes	Paridae
Poecile montana	0.219	48.84	48.84	44.69	N	7.5	oviparous	altricial	endotherm	11.43	monomorphic	Aves	Passeriformes	Paridae
Procellaria aequinoctialis	0.35	-50.43	50.43	8.92	S	1	oviparous	precocial	endotherm	54.5	monomorphic	Aves	Procellariiformes	Procellariidae
Progne subis	0.3	38.68	38.68	36.83	N	4	oviparous	altricial	endotherm	20.3	monomorphic	Aves	Passeriformes	Hirundinidae
Pseudopodoces humilis	0.561	33.59	33.59	12.27	N	5	oviparous	altricial	endotherm	19	monomorphic	Aves	Passeriformes	Paridae
Pygoscelis adeliae	0.075	-66.3	66.3	23.79	S	2	oviparous	altricial	endotherm	69.85	monomorphic	Aves	Sphenisciformes	Spheniscidae
Pyrrhula pyrrhula	2.1	50.6	50.6	39.59	N	4.5	oviparous	altricial	endotherm	15	monomorphic	Aves	Passeriformes	Fringillidae
Riparia diluta	0.873	35.8	35.8	15.46	N	4.5	oviparous	altricial	endotherm	12	monomorphic	Aves	Passeriformes	Hirundinidae
Riparia riparia	0.308	48.3	48.3	48.3	N	4.5	oviparous	altricial	endotherm	13	monomorphic	Aves	Passeriformes	Hirundinidae
Sasia ochracea	0.367	19.21	19.21	22.12	N	3	oviparous	altricial	endotherm	10	monomorphic	Aves	Piciformes	Picidae
Sclerurus scansor	0.6	-17.47	17.47	29.47	S	2.5	oviparous	altricial	endotherm	19	monomorphic	Aves	Passeriformes	Furnariidae
Serinus canaria	1.1	33.37	33.37	11.46	N	3.8	oviparous	altricial	endotherm	12.5	monomorphic	Aves	Passeriformes	Fringillidae
Setophaga caerulescens	0.028	41.64	41.64	15.63	N	4	oviparous	altricial	endotherm	13	monomorphic	Aves	Passeriformes	Parulidae
Setophaga discolor	0.07	35.24	35.24	21.43	N	4	oviparous	altricial	endotherm	11	monomorphic	Aves	Passeriformes	Parulidae
Setophaga nigrescens	0.4	41.26	41.26	22.35	N	4	oviparous	altricial	endotherm	12	monomorphic	Aves	Passeriformes	Parulidae
Setophaga petechia	0.1	33.35	33.35	74.58	N	4.5	oviparous	altricial	endotherm	14	monomorphic	Aves	Passeriformes	Parulidae
Setophaga ruticilla	1.106	47.53	47.53	34.98	N	4	oviparous	altricial	endotherm	13.3	monomorphic	Aves	Passeriformes	Parulidae
Sitta carolinensis	2.4	34.42	34.42	33.85	N	7	oviparous	altricial	endotherm	15	monomorphic	Aves	Passeriformes	Sittidae
Spizella passerina	0.074	39.59	39.59	53.3	N	4	oviparous	altricial	endotherm	13.7	monomorphic	Aves	Passeriformes	Emberizidae
Spizixos semitorques	0.087	28.42	28.42	16.39	N	3.5	oviparous	altricial	endotherm	22	monomorphic	Aves	Passeriformes	Pycnonotidae
Stachyridopsis ruficeps	2.13	22.77	22.77	22.86	N	4	oviparous	altricial	endotherm	12	monomorphic	Aves	Passeriformes	Timaliidae
Stipiturus malachurus	2.375	-34.44	34.44	18.4	S	3	oviparous	altricial	endotherm	19	monomorphic	Aves	Passeriformes	Maluridae
Strix aluco	0.275	42.19	42.19	45.63	N	2.5	oviparous	altricial	endotherm	38	polymorphic	Aves	Strigiformes	Strigidae
Strix nebulosa	0.133	53.41	53.41	33.23	N	2	oviparous	altricial	endotherm	71.5	monomorphic	Aves	Strigiformes	Strigidae
Strix occidentalis	1.025	35.54	35.54	32.14	N	2	oviparous	altricial	endotherm	45	monomorphic	Aves	Strigiformes	Strigidae
Struthio camelus	3.85	-4.22	4.22	53.37	S	15	oviparous	precocial	endotherm	200	monomorphic	Aves	Struthioniformes	Struthionidae
Sula leucogaster	0.995	2.3	2.3	65.4	N	2	oviparous	altricial	endotherm	74.5	monomorphic	Aves	Suliformes	Sulidae
Sula sula	1.151	0.28	0.28	55.87	N	1	oviparous	altricial	endotherm	70.5	polymorphic	Aves	Suliformes	Sulidae
Sylvia atricapilla	1.875	39.03	39.03	48.46	N	4.7	oviparous	altricial	endotherm	14	monomorphic	Aves	Passeriformes	Sylviidae
Sylvia borin	2	53.61	53.61	34.48	N	5	oviparous	altricial	endotherm	14	monomorphic	Aves	Passeriformes	Sylviidae
Sylvia cantillans	2.5	36.74	36.74	18.75	N	4	oviparous	altricial	endotherm	12.07	monomorphic	Aves	Passeriformes	Sylviidae
Sylvia curruca	5.68	50.59	50.59	38.38	N	4	oviparous	altricial	endotherm	13.34	monomorphic	Aves	Passeriformes	Sylviidae
Synallaxis ruficapilla	0.53	-23.75	23.75	12.03	S	2.5	oviparous	altricial	endotherm	15	monomorphic	Aves	Passeriformes	Furnariidae
Terpsiphone bourbonnensis	0.74	-20.69	20.69	1.37	S	2.5	oviparous	altricial	endotherm	17.5	monomorphic	Aves	Passeriformes	Monarchidae
Terpsiphone mutata	1.75	-18.49	18.49	14.25	S	3	oviparous	altricial	endotherm	18	polymorphic	Aves	Passeriformes	Monarchidae
Tetrao urogallus	0.171	55.57	55.57	30.89	N	6.2	oviparous	precocial	endotherm	73.66	monomorphic	Aves	Galliformes	Phasianidae
Tetraogallus tibetanus	0.046	33.56	33.56	11.93	N	12	oviparous	precocial	endotherm	51	monomorphic	Aves	Galliformes	Phasianidae
Thamnolaea cinnamomeiventris	2.1	-8.56	8.56	51.11	S	2.5	oviparous	altricial	endotherm	20.32	monomorphic	Aves	Passeriformes	Muscicapidae
Toxostoma curvirostre	0.5	27.34	27.34	21.26	N	3	oviparous	altricial	endotherm	27	monomorphic	Aves	Passeriformes	Mimidae
Tragopan caboti	0.87	26.44	26.44	7.06	N	3	oviparous	precocial	endotherm	55.5	monomorphic	Aves	Galliformes	Phasianidae
Uria aalge	0.3	58.08	58.08	40.28	N	1	oviparous	altricial	endotherm	40.5	polymorphic	Aves	Charadriiformes	Alcidae
Xiphorhynchus fuscus	0.79	-16.84	16.84	27.21	S	2	oviparous	altricial	endotherm	16.75	monomorphic	Aves	Passeriformes	Dendrocolaptidae
Squalus acanthias	NA	NA	NA	NA	NA	NA	NA	NA	NA	NA	monomorphicA	Chondrichthyes	Squaliformes	Squalidae
Abrothrix olivaceus	0.59	-36.15	36.15	35.51	S	5	viviparous	altricial	endotherm	9.7	polymorphic	Mammalia	Rodentia	Muridae
Alouatta guariba	1.1	-22.27	22.27	20.14	S	1	viviparous	altricial	endotherm	52	polymorphic	Mammalia	Primates	Atelidae
Apodemus flavicollis	2.3	47.24	47.24	33.58	N	6.5	viviparous	altricial	endotherm	10.75	monomorphic	Mammalia	Rodentia	Muridae
Apodemus sylvaticus	1.55	49.59	49.59	33.88	N	5.2	viviparous	altricial	endotherm	10.5	polymorphic	Mammalia	Rodentia	Muridae
Arvicola sapidus	0.619	43.23	43.23	14.47	N	5	viviparous	altricial	endotherm	19.25	monomorphic	Mammalia	Rodentia	Cricetidae
Blarina brevicauda	1.2	44.24	44.24	22.73	N	5	viviparous	altricial	endotherm	9	monomorphic	Mammalia	Eulipotyphla	Soricidae
Blarina carolinensis	2.13	32.63	32.63	11.34	N	4	viviparous	altricial	endotherm	9	monomorphic	Mammalia	Eulipotyphla	Soricidae
Burramys parvus	0.54	-36.76	36.76	0.93	S	3.5	viviparous	altricial	endotherm	11	monomorphic	Mammalia	Diprotodontia	Burramyidae
Canis latrans	0.42	39.71	39.71	63.37	N	6	viviparous	altricial	endotherm	84	polymorphic	Mammalia	Carnivora	Canidae
Canis lupus	0.29	47.38	47.38	71.79	N	6	viviparous	altricial	endotherm	108.5	polymorphic	Mammalia	Carnivora	Canidae
Capreolus capreolus	0.225	51.76	51.76	33.73	N	2	viviparous	precocial	endotherm	117	monomorphic	Mammalia	Cetartiodactyla	Cervidae
Capreolus pygargus	0.28	46.53	46.53	34.09	N	2	viviparous	precocial	endotherm	135	polymorphic	Mammalia	Cetartiodactyla	Cervidae
Cavia aperea	1.9	-13.28	13.28	51.48	S	2	viviparous	precocial	endotherm	27.4	monomorphic	Mammalia	Rodentia	Caviidae
Cavia tschudii	2.4	-17.08	17.08	21.21	S	1.9	viviparous	precocial	endotherm	24.2	polymorphic	Mammalia	Rodentia	Caviidae
Cebus capucinus	4.87	7.75	7.75	16.56	N	1	viviparous	altricial	endotherm	39	polymorphic	Mammalia	Primates	Cebidae
Cerdocyon thous	0.5	-11.23	11.23	46.92	S	2.6	viviparous	altricial	endotherm	64.3	polymorphic	Mammalia	Carnivora	Canidae
Cervus elaphus	0.271	47.45	47.45	39.02	N	1	viviparous	precocial	endotherm	185	monomorphic	Mammalia	Cetartiodactyla	Cervidae
Chionomys gud	1.067	42.41	42.41	4.03	N	4.66	viviparous	altricial	endotherm	12.7	monomorphic	Mammalia	Rodentia	Cricetidae
Chionomys nivalis	0.597	40.95	40.95	17.03	N	2.5	viviparous	altricial	endotherm	11.5	monomorphic	Mammalia	Rodentia	Cricetidae
Chionomys roberti	0.299	42.51	42.51	3.99	N	3	viviparous	altricial	endotherm	14.05	monomorphic	Mammalia	Rodentia	Cricetidae
Coleura afra	1.75	2.07	2.07	37.25	N	1	viviparous	altricial	endotherm	6.73	monomorphic	Mammalia	Chiroptera	Emballonuridae
Cricetus cricetus	0.116	51.1	51.1	16.76	N	7	viviparous	altricial	endotherm	26.5	polymorphic	Mammalia	Rodentia	Cricetidae
Crocidura hirta	1.27	-15.61	15.61	29	S	4	viviparous	altricial	endotherm	8.57	polymorphic	Mammalia	Eulipotyphla	Soricidae
Crocidura leucodon	0.691	42.5	42.5	21.59	N	5	viviparous	altricial	endotherm	7	monomorphic	Mammalia	Eulipotyphla	Soricidae
Crocidura russula	0.06	40.76	40.76	26.06	N	6	viviparous	altricial	endotherm	6.5	polymorphic	Mammalia	Eulipotyphla	Soricidae
Crocidura suaveolens	1.88	40.08	40.08	36.35	N	3.5	viviparous	altricial	endotherm	7.1	polymorphic	Mammalia	Eulipotyphla	Soricidae
Cryptomys hottentotus	6.25	-21.8	21.8	26.09	S	2.86	viviparous	altricial	endotherm	18.5	monomorphic	Mammalia	Rodentia	Bathyergidae
Dama dama	0.423	47.71	47.71	25.62	N	1	viviparous	precocial	endotherm	150	polymorphic	Mammalia	Cetartiodactyla	Cervidae
Deltamys kempi	0.211	-32.51	32.51	5.28	S	3.5	viviparous	altricial	endotherm	18.2	monomorphic	Mammalia	Rodentia	Cricetidae
Desmodus rotundus	1.218	-7.44	7.44	71.14	S	1	viviparous	altricial	endotherm	8	polymorphic	Mammalia	Chiroptera	Phyllostomidae
Diceros bicornis	1.115	-15.11	15.11	39.47	S	1	viviparous	precocial	endotherm	340	monomorphic	Mammalia	Perissodactyla	Rhinocerotidae
Elephantulus edwardii	1.73	-31.45	31.45	6.78	S	1.5	viviparous	precocial	endotherm	25	polymorphic	Mammalia	Macroscelidea	Macroscelididae
Elephas maximus	1.48	12.11	12.11	36.01	N	1	viviparous	precocial	endotherm	595	monomorphic	Mammalia	Proboscidea	Elephantidae
Emballonura alecto	0.35	3.31	3.31	22.68	N	1	viviparous	altricial	endotherm	4.83	monomorphic	Mammalia	Chiroptera	Emballonuridae
Emballonura atrata	0.56	-20.09	20.09	10.23	S	1	viviparous	altricial	endotherm	6.5	monomorphic	Mammalia	Chiroptera	Emballonuridae
Emballonura monticola	0.96	1.99	1.99	21.55	N	1	viviparous	altricial	endotherm	4.25	monomorphic	Mammalia	Chiroptera	Emballonuridae
Emballonura tiavato	0.43	-17.79	17.79	11.7	S	1	viviparous	altricial	endotherm	5.92	monomorphic	Mammalia	Chiroptera	Emballonuridae
Eptesicus isabellinus	0.029	37.95	37.95	39.62	N	1	viviparous	altricial	endotherm	7.9	polymorphic	Mammalia	Chiroptera	Vespertilionidae
Equus zebra	0.362	-25.86	25.86	17.32	S	1	viviparous	precocial	endotherm	235	monomorphic	Mammalia	Perissodactyla	Equidae
Erinaceus concolor	1.95	36.56	36.56	13.1	N	5	viviparous	altricial	endotherm	24.7	polymorphic	Mammalia	Eulipotyphla	Erinaceidae
Erinaceus europaeus	1.95	52.44	52.44	32.88	N	5	viviparous	altricial	endotherm	24.9	polymorphic	Mammalia	Eulipotyphla	Erinaceidae
Galea musteloides	2.1	-30.61	30.61	32.13	S	2.5	viviparous	precocial	endotherm	20.43	polymorphic	Mammalia	Rodentia	Caviidae
Glirulus japonicus	5	36.27	36.27	10.56	N	4	viviparous	altricial	endotherm	12	monomorphic	Mammalia	Rodentia	Gliridae
Glis glis	6.843	46.16	46.16	22.71	N	5	viviparous	altricial	endotherm	17	monomorphic	Mammalia	Rodentia	Gliridae
Hipposideros armiger	0.088	17.12	17.12	31.72	N	1	viviparous	altricial	endotherm	8.1	monomorphic	Mammalia	Chiroptera	Hipposideridae
Hoolock hoolock	0.07	23.74	23.74	12.71	N	1	viviparous	altricial	endotherm	81	monomorphic	Mammalia	Primates	Hylobatidae
Hoolock leuconedys	0.51	22.95	22.95	10.79	N	1	viviparous	altricial	endotherm	55	monomorphic	Mammalia	Primates	Hylobatidae
Hydrochoerus hydrochaeris	0.023	-13.44	13.44	47.69	S	4	viviparous	precocial	endotherm	120	monomorphic	Mammalia	Rodentia	Caviidae
Hylobates agilis	1.3	0.5	0.5	12.89	N	1	viviparous	altricial	endotherm	53.58	polymorphic	Mammalia	Primates	Hylobatidae
Hylobates albibarbis	0.44	-1.37	1.37	4.41	S	1	viviparous	altricial	endotherm	53.58	monomorphic	Mammalia	Primates	Hylobatidae
Hylobates klossii	0.53	-2.13	2.13	2.43	S	1	viviparous	altricial	endotherm	51	monomorphic	Mammalia	Primates	Hylobatidae
Hylobates lar	1.05	12.28	12.28	22.04	N	1	viviparous	altricial	endotherm	41.5	polymorphic	Mammalia	Primates	Hylobatidae
Hylobates moloch	0.56	-7.1	7.1	1.44	S	1	viviparous	altricial	endotherm	52	polymorphic	Mammalia	Primates	Hylobatidae
Hylobates muelleri	1.78	1.42	1.42	11.22	N	1	viviparous	altricial	endotherm	40.8	polymorphic	Mammalia	Primates	Hylobatidae
Hylobates pileatus	0.41	12.9	12.9	4.82	N	1	viviparous	altricial	endotherm	54.5	monomorphic	Mammalia	Primates	Hylobatidae
Jaculus jaculus	3.1	21.52	21.52	28.74	N	3	viviparous	altricial	endotherm	10	polymorphic	Mammalia	Rodentia	Dipodidae
Jaculus orientalis	1.25	33.31	33.31	8.07	N	5	viviparous	altricial	endotherm	13.75	monomorphic	Mammalia	Rodentia	Dipodidae
Lontra felina	0.49	-32.44	32.44	48.45	S	3	viviparous	altricial	endotherm	66	monomorphic	Mammalia	Carnivora	Mustelidae
Lontra longicaudis	0.58	-6	6	62.6	S	2.5	viviparous	altricial	endotherm	51	monomorphic	Mammalia	Carnivora	Mustelidae
Loxodonta africana	0.91	-8.73	8.73	50.72	S	1	viviparous	precocial	endotherm	675	monomorphic	Mammalia	Proboscidea	Elephantidae
Loxodonta cyclotis	2.43	2.43	2.43	9.36	N	1	viviparous	precocial	endotherm	675	monomorphic	Mammalia	Proboscidea	Elephantidae
Lycaon pictus	0.34	-5.39	5.39	46.09	S	10.5	viviparous	altricial	endotherm	112.75	polymorphic	Mammalia	Carnivora	Canidae
Macaca cyclopis	0.4	32.06	32.06	18.97	N	1	viviparous	altricial	endotherm	53.5	monomorphic	Mammalia	Primates	Cercopithecidae
Macaca fuscata	0.4	35.89	35.89	11.32	N	1.5	viviparous	altricial	endotherm	55.7	polymorphic	Mammalia	Primates	Cercopithecidae
Macaca sylvanus	1.545	34.02	34.02	5.51	N	1	viviparous	altricial	endotherm	59.55	monomorphic	Mammalia	Primates	Cercopithecidae
Martes pennanti	0.133	48.75	48.75	26.03	N	2.5	viviparous	altricial	endotherm	55	polymorphic	Mammalia	Carnivora	Mustelidae
Mastomys erythroleucus	1.16	14.26	14.26	35.42	N	11.53	viviparous	altricial	endotherm	12	monomorphic	Mammalia	Rodentia	Muridae
Megaloglossus azagnyi	0.136	7.72	7.72	7.14	N	1	viviparous	altricial	endotherm	5.2	monomorphic	Mammalia	Chiroptera	Pteropodidae
Megaloglossus woermanni	0.287	-0.92	0.92	20.19	S	1	viviparous	altricial	endotherm	7.2	monomorphic	Mammalia	Chiroptera	Pteropodidae
Meles meles	1.42	49.66	49.66	37.37	N	3.5	viviparous	altricial	endotherm	73	monomorphic	Mammalia	Carnivora	Mustelidae
Microtus arvalis	0.446	50.22	50.22	23.55	N	3.5	viviparous	altricial	endotherm	10.5	polymorphic	Mammalia	Rodentia	Cricetidae
Microtus levis	0.033	56.79	56.79	43.15	N	3.5	viviparous	altricial	endotherm	11	polymorphic	Mammalia	Rodentia	Cricetidae
Microtus longicaudus	0.34	50.17	50.17	35.93	N	5	viviparous	altricial	endotherm	14	polymorphic	Mammalia	Rodentia	Cricetidae
Microtus obscurus	0.173	48.95	48.95	20.8	N	3.5	viviparous	altricial	endotherm	11.3	polymorphic	Mammalia	Rodentia	Cricetidae
Microtus oeconomus	0.39	58.7	58.7	33.68	N	7	viviparous	altricial	endotherm	12.8	polymorphic	Mammalia	Rodentia	Cricetidae
Microtus socialis	0.01	40.24	40.24	21.52	N	7	viviparous	altricial	endotherm	9.6	polymorphic	Mammalia	Rodentia	Cricetidae
Miniopterus schreibersii	0.233	26.79	26.79	45.47	N	1	viviparous	altricial	endotherm	5.6	monomorphic	Mammalia	Chiroptera	Vespertilionidae
Mus minutoides	1.17	-22.12	22.12	25.44	S	3.5	viviparous	altricial	endotherm	5.5	monomorphic	Mammalia	Rodentia	Muridae
Mustela itatsi	1	39.58	39.58	17.18	N	5	viviparous	altricial	endotherm	32	monomorphic	Mammalia	Carnivora	Mustelidae
Mustela nivalis	0.075	49.82	49.82	55.83	N	4.5	viviparous	altricial	endotherm	18.7	monomorphic	Mammalia	Carnivora	Mustelidae
Myodes glareolus	0.79	53.34	53.34	30.85	N	6	viviparous	altricial	endotherm	10.5	polymorphic	Mammalia	Rodentia	Cricetidae
Myonycteris angolensis	0.482	3.91	3.91	12.19	N	1	viviparous	altricial	endotherm	11.5	monomorphic	Mammalia	Chiroptera	Pteropodidae
Myonycteris leptodon	0.326	7.09	7.09	5.9	N	1	viviparous	altricial	endotherm	10.7	monomorphic	Mammalia	Chiroptera	Pteropodidae
Myonycteris torquata	0.326	-0.2	0.2	21.97	S	1	viviparous	altricial	endotherm	10.7	monomorphic	Mammalia	Chiroptera	Pteropodidae
Myopus schisticolor	0.138	53.41	53.41	9.12	N	4.6	viviparous	altricial	endotherm	9.75	polymorphic	Mammalia	Rodentia	Cricetidae
Myosorex sclateri	3.91	-28.87	28.87	2.15	S	5.5	viviparous	altricial	endotherm	9.4	polymorphic	Mammalia	Eulipotyphla	Soricidae
Myosorex varius	1.82	-29.05	29.05	11.59	S	3	viviparous	altricial	endotherm	8.3	polymorphic	Mammalia	Eulipotyphla	Soricidae
Myotis davidii	0.201	36.09	36.09	9.38	N	1	viviparous	altricial	endotherm	3.85	monomorphic	Mammalia	Chiroptera	Vespertilionidae
Myotis goudoti	0.248	-18.54	18.54	13.19	S	1	viviparous	altricial	endotherm	4	monomorphic	Mammalia	Chiroptera	Vespertilionidae
Mystacina tuberculata	0.805	-40.98	40.98	11.63	S	1	viviparous	altricial	endotherm	4.25	monomorphic	Mammalia	Chiroptera	Mystacinidae
Neofelis nebulosa	1.41	17.93	17.93	30.55	N	2.5	viviparous	altricial	endotherm	87.65	polymorphic	Mammalia	Carnivora	Felidae
Neomys anomalus	4.1	42.14	42.14	25.38	N	3.5	viviparous	altricial	endotherm	7.5	polymorphic	Mammalia	Eulipotyphla	Soricidae
Neomys fodiens	1	55.1	55.1	32.06	N	9	viviparous	altricial	endotherm	8.25	polymorphic	Mammalia	Eulipotyphla	Soricidae
Neotoma cinerea	2.77	50.09	50.09	31.07	N	3.68	viviparous	altricial	endotherm	36.75	polymorphic	Mammalia	Rodentia	Cricetidae
Noctilio albiventris	1.837	-6.73	6.73	46.9	S	1	viviparous	altricial	endotherm	7.1	polymorphic	Mammalia	Chiroptera	Noctilionidae
Noctilio leporinus	1.07	-2.69	2.69	57.75	S	1	viviparous	altricial	endotherm	11.5	polymorphic	Mammalia	Chiroptera	Noctilionidae
Nomascus concolor	0.43	22.5	22.5	4.56	N	1	viviparous	altricial	endotherm	44	monomorphic	Mammalia	Primates	Hylobatidae
Nomascus gabriellae	0.39	13.78	13.78	6.58	N	1	viviparous	altricial	endotherm	47.5	polymorphic	Mammalia	Primates	Hylobatidae
Nomascus leucogenys	0.33	20.85	20.85	5.95	N	1	viviparous	altricial	endotherm	49.75	monomorphic	Mammalia	Primates	Hylobatidae
Nomascus nasutus	0.23	22.85	22.85	0.97	N	1	viviparous	altricial	endotherm	54	polymorphic	Mammalia	Primates	Hylobatidae
Nomascus siki	0.38	18.09	18.09	2.57	N	1	viviparous	altricial	endotherm	54	monomorphic	Mammalia	Primates	Hylobatidae
Nycteris hispida	0.31	-5.01	5.01	46.08	S	1	viviparous	altricial	endotherm	4.2	monomorphic	Mammalia	Chiroptera	Nycteridae
Otomops martiensseni	1.2	-7.35	7.35	46.01	S	1	viviparous	altricial	endotherm	10	polymorphic	Mammalia	Chiroptera	Molossidae
Otomys irroratus	1.1	-26.24	26.24	17.2	S	2	viviparous	precocial	endotherm	16.1	monomorphic	Mammalia	Rodentia	Muridae
Ozotoceros bezoarticus	1.6	-20.74	20.74	32.91	S	1	viviparous	precocial	endotherm	102.5	polymorphic	Mammalia	Cetartiodactyla	Cervidae
Panthera tigris	0.09	21.78	21.78	55.45	N	3	viviparous	altricial	endotherm	218	polymorphic	Mammalia	Carnivora	Felidae
Papio ursinus	1.84	-24.24	24.24	21.2	S	1	viviparous	altricial	endotherm	75.5	polymorphic	Mammalia	Primates	Cercopithecidae
Perameles bougainville	2.86	-27.58	27.58	5.63	S	2.5	viviparous	altricial	endotherm	28	monomorphic	Mammalia	Peramelemorphia	Peramelidae
Peromyscus maniculatus	0.059	40.93	40.93	49.44	N	5	viviparous	altricial	endotherm	17	polymorphic	Mammalia	Rodentia	Cricetidae
Petaurus breviceps	4.77	-20.71	20.71	45.87	S	2	viviparous	altricial	endotherm	18	monomorphic	Mammalia	Diprotodontia	Petauridae
Petaurus norfolcensis	1.22	-24.97	24.97	24.44	S	2	viviparous	altricial	endotherm	20.5	monomorphic	Mammalia	Diprotodontia	Petauridae
Petrogale lateralis	1.5	-26.73	26.73	16.89	S	1	viviparous	altricial	endotherm	52.8	polymorphic	Mammalia	Diprotodontia	Macropodidae
Petrogale xanthopus	0.525	-29.16	29.16	8	S	1	viviparous	altricial	endotherm	56.6	monomorphic	Mammalia	Diprotodontia	Macropodidae
Phascogale tapoatafa	0.65	-25.35	25.35	25.64	S	6.4	viviparous	altricial	endotherm	20.4	monomorphic	Mammalia	Dasyuromorphia	Dasyuridae
Phoca vitulina	1.95	54.23	54.23	53.26	N	1	viviparous	precocial	endotherm	160	monomorphic	Mammalia	Carnivora	Phocidae
Pipistrellus abramus	0.22	30.48	30.48	31.63	N	2.3	viviparous	altricial	endotherm	4.2	monomorphic	Mammalia	Chiroptera	Vespertilionidae
Plagiodontia aedium	0.594	18.41	18.41	1.62	N	1	viviparous	precocial	endotherm	36	monomorphic	Mammalia	Rodentia	Capromyidae
Plecotus auritus	0.8	51.11	51.11	26.53	N	1	viviparous	altricial	endotherm	4.75	monomorphic	Mammalia	Chiroptera	Vespertilionidae
Praomys misonnei	0.075	0.01	0.01	4.47	N	3.2	viviparous	altricial	endotherm	11.16	monomorphic	Mammalia	Rodentia	Muridae
Praomys morio	0.725	3.94	3.94	0.97	N	4.7	viviparous	altricial	endotherm	11.35	monomorphic	Mammalia	Rodentia	Muridae
Praomys rostratus	0.925	8.96	8.96	9.21	N	3	viviparous	altricial	endotherm	11.4	monomorphic	Mammalia	Rodentia	Muridae
Praomys tullbergi	0.3	7.97	7.97	11.51	N	3	viviparous	altricial	endotherm	10.3	monomorphic	Mammalia	Rodentia	Muridae
Procapra gutturosa	0.225	46.25	46.25	8.13	N	1	viviparous	precocial	endotherm	126.5	monomorphic	Mammalia	Cetartiodactyla	Bovidae
Pseudois nayaur	1.5	34.11	34.11	14.53	N	1.5	viviparous	precocial	endotherm	130	monomorphic	Mammalia	Cetartiodactyla	Bovidae
Pteromys volans	0.3	54.53	54.53	35.04	N	2.6	viviparous	altricial	endotherm	17	polymorphic	Mammalia	Rodentia	Sciuridae
Pteronotus davyi	0.05	11.03	11.03	37.36	N	1	viviparous	altricial	endotherm	7.8	monomorphic	Mammalia	Chiroptera	Mormoopidae
Pteronotus parnellii	5.4	6.41	6.41	45.81	N	1	viviparous	altricial	endotherm	8.75	monomorphic	Mammalia	Chiroptera	Mormoopidae
Pteronura brasiliensis	1.465	-8.53	8.53	36.44	S	2	viviparous	altricial	endotherm	115	polymorphic	Mammalia	Carnivora	Mustelidae
Pudu puda	0.3	-41.53	41.53	12.11	S	1	viviparous	precocial	endotherm	80	monomorphic	Mammalia	Cetartiodactyla	Cervidae
Rhabdomys dilectus	1.66	-15.06	15.06	36.85	S	6.5	viviparous	altricial	endotherm	10.9	monomorphic	Mammalia	Rodentia	Muridae
Rhinolophus affinis	1	11.54	11.54	43.73	N	1	viviparous	altricial	endotherm	5.8	monomorphic	Mammalia	Chiroptera	Rhinolophidae
Rhinolophus euryale	0.478	38.6	38.6	20.69	N	1	viviparous	altricial	endotherm	5.05	monomorphic	Mammalia	Chiroptera	Rhinolophidae
Rhinolophus ferrumequinum	0.542	37.63	37.63	30.03	N	1	viviparous	altricial	endotherm	6.25	monomorphic	Mammalia	Chiroptera	Rhinolophidae
Rhinopithecus bieti	0.85	28.17	28.17	3.87	N	1	viviparous	altricial	endotherm	78.5	monomorphic	Mammalia	Primates	Cercopithecidae
Rhinopithecus roxellana	0.4	32.33	32.33	5.97	N	1	viviparous	altricial	endotherm	65	polymorphic	Mammalia	Primates	Cercopithecidae
Saimiri boliviensis	1.1	-10.31	10.31	15.39	S	1	viviparous	altricial	endotherm	29	polymorphic	Mammalia	Primates	Cebidae
Sminthopsis crassicaudata	1.7	-29.7	29.7	18.32	S	7	viviparous	altricial	endotherm	7.9	monomorphic	Mammalia	Dasyuromorphia	Dasyuridae
Sorex minutus	0.8	48.79	48.79	44.69	N	7	viviparous	altricial	endotherm	5.7	monomorphic	Mammalia	Eulipotyphla	Soricidae
Sorex monticolus	1.2	46.44	46.44	45.92	N	6	viviparous	altricial	endotherm	6.4	monomorphic	Mammalia	Eulipotyphla	Soricidae
Sorex tundrensis	0.228	54.27	54.27	39.97	N	10	viviparous	altricial	endotherm	10.15	monomorphic	Mammalia	Eulipotyphla	Soricidae
Spermophilus citellus	0.58	45.35	45.35	10.61	N	6	viviparous	altricial	endotherm	20	monomorphic	Mammalia	Rodentia	Sciuridae
Stenonycteris lanosus	0.158	-1.81	1.81	21.6	S	1	viviparous	altricial	endotherm	14.5	monomorphic	Mammalia	Chiroptera	Pteropodidae
Suncus etruscus	1.21	24.02	24.02	43.98	N	4	viviparous	altricial	endotherm	4.45	monomorphic	Mammalia	Eulipotyphla	Soricidae
Suncus varilla	0.08	-12.3	12.3	45.07	S	3.5	viviparous	altricial	endotherm	9	monomorphic	Mammalia	Eulipotyphla	Soricidae
Sus scrofa	0.7	26.34	26.34	70.37	N	7	viviparous	precocial	endotherm	145	polymorphic	Mammalia	Cetartiodactyla	Suidae
Symphalangus syndactylus	0.83	0	0	11.89	S	1	viviparous	altricial	endotherm	82.5	polymorphic	Mammalia	Primates	Hylobatidae
Taphozous nudiventris	0.19	18.4	18.4	35.84	N	1	viviparous	altricial	endotherm	8.75	monomorphic	Mammalia	Chiroptera	Emballonuridae
Taurotragus oryx	0.697	4.2	4.2	5.34	N	1	viviparous	precocial	endotherm	270	monomorphic	Mammalia	Cetartiodactyla	Bovidae
Thylamys pallidior	2.04	-26.17	26.17	23.97	S	10	viviparous	altricial	endotherm	18.6	monomorphic	Mammalia	Didelphimorphia	Didelphidae
Thylogale billardierii	1.41	-41.61	41.61	4.06	S	1	viviparous	altricial	endotherm	54	polymorphic	Mammalia	Diprotodontia	Macropodidae
Thylogale stigmatica	3.625	-20.6	20.6	24.49	S	1	viviparous	altricial	endotherm	46.25	polymorphic	Mammalia	Diprotodontia	Macropodidae
Trichechus inunguis	6.564	-6.14	6.14	17.38	S	1	viviparous	precocial	endotherm	200	monomorphic	Mammalia	Sirenia	Trichechidae
Trichechus manatus	8.257	13.89	13.89	51.37	N	1	viviparous	precocial	endotherm	300	polymorphic	Mammalia	Sirenia	Trichechidae
Vulpes vulpes	0.4	43.32	43.32	61.46	N	7.5	viviparous	altricial	endotherm	67.5	polymorphic	Mammalia	Carnivora	Canidae
Zalophus californianus	6.6	40.82	40.82	40.91	N	1	viviparous	precocial	endotherm	200	monomorphic	Mammalia	Carnivora	Otariidae
Agama impalearis	1.15	29.81	29.81	13.15	N	11.5	oviparous	precocial	ectotherm	10.6	polymorphic	Reptilia	Squamata	Agamidae
Agkistrodon bilineatus	0.51	18.66	18.66	15.98	N	12	viviparous	precocial	ectotherm	65	polymorphic	Reptilia	Squamata	Viperidae
Agkistrodon contortrix	1.38	35.44	35.44	14.51	N	6	viviparous	precocial	ectotherm	73	polymorphic	Reptilia	Squamata	Viperidae
Agkistrodon piscivorus	2.5	32.22	32.22	15.07	N	8	viviparous	precocial	ectotherm	86	polymorphic	Reptilia	Squamata	Viperidae
Amalosia lesueurii	5.68	-30.24	30.24	13.93	S	2	oviparous	precocial	ectotherm	6.47	monomorphic	Reptilia	Squamata	Gekkonidae
Anguis colchica	2.65	45.44	45.44	20.07	N	9	viviparous	precocial	ectotherm	18.6	polymorphic	Reptilia	Diploglossa	Anguidae
Apalone ferox	3.75	28.84	28.84	7.45	N	20.5	oviparous	precocial	ectotherm	39	monomorphic	Reptilia	Testudines	Trionychidae
Archaeolacerta bedriagae	4.78	40.9	40.9	3.33	N	4	oviparous	precocial	ectotherm	8	polymorphic	Reptilia	Squamata	Lacertidae
Atropoides nummifer	2.148	19.46	19.46	8.19	N	5.5	viviparous	precocial	ectotherm	53.5	polymorphic	Reptilia	Squamata	Viperidae
Atropoides olmec	1.409	18.21	18.21	2.02	N	5.5	viviparous	precocial	ectotherm	60	polymorphic	Reptilia	Squamata	Viperidae
Bassiana duperreyi	4.5	-36.76	36.76	13.29	S	5.3	oviparous	precocial	ectotherm	6.67	monomorphic	Reptilia	Squamata	Scincidae
Bassiana trilineata	2.7	-33.09	33.09	4.09	S	5	oviparous	precocial	ectotherm	6	monomorphic	Reptilia	Squamata	Scincidae
Bitis arietans	4	4.24	4.24	62.48	N	30	viviparous	precocial	ectotherm	100	polymorphic	Reptilia	Squamata	Viperidae
Blanus cinereus	5.2	39.12	39.12	6.22	N	1	oviparous	precocial	ectotherm	24.45	polymorphic	Reptilia	Squamata	Amphisbaenidae
Cerrophidion godmani	5.705	15.81	15.81	4.7	N	7	viviparous	precocial	ectotherm	50	polymorphic	Reptilia	Squamata	Viperidae
Chalcides chalcides	1.4	38.83	38.83	12.84	N	8	viviparous	precocial	ectotherm	10.9	polymorphic	Reptilia	Squamata	Scincidae
Chalcides ocellatus	4.6	20.47	20.47	43.39	N	11	viviparous	precocial	ectotherm	11.8	polymorphic	Reptilia	Squamata	Scincidae
Chalcides sexlineatus	2.2	27.95	27.95	0.44	N	5	viviparous	precocial	ectotherm	6.1	polymorphic	Reptilia	Squamata	Scincidae
Chalcides striatus	0.8	40.68	40.68	9.33	N	6	viviparous	precocial	ectotherm	11.4	polymorphic	Reptilia	Squamata	Scincidae
Chamaeleo chamaeleon	1.9	27.34	27.34	26.13	N	25	oviparous	precocial	ectotherm	11.89	monomorphic	Reptilia	Squamata	Chamaeleonidae
Charina bottae	5.31	42.87	42.87	19.05	N	5	viviparous	precocial	ectotherm	60	polymorphic	Reptilia	Squamata	Boidae
Chelonoidis carbonaria	3.99	-8.54	8.54	35.19	S	8.5	oviparous	precocial	ectotherm	51	polymorphic	Reptilia	Testudines	Testudinidae
Chersina angulata	9.4	-31.46	31.46	6.1	S	1	oviparous	precocial	ectotherm	24.4	polymorphic	Reptilia	Testudines	Testudinidae
Coluber constrictor	6	34.04	34.04	35.96	N	17.5	oviparous	precocial	ectotherm	114	polymorphic	Reptilia	Squamata	Colubridae
Contia tenuis	5.63	42.2	42.2	14	N	5.5	oviparous	precocial	ectotherm	34	polymorphic	Reptilia	Squamata	Colubridae
Corallus annulatus	10.1	12.32	12.32	9.87	N	10	viviparous	precocial	ectotherm	135	polymorphic	Reptilia	Squamata	Boidae
Coronella austriaca	5.05	54.02	54.02	29	N	4	viviparous	precocial	ectotherm	68	polymorphic	Reptilia	Squamata	Colubridae
Coronella girondica	1.7	38.49	38.49	15.31	N	5	oviparous	precocial	ectotherm	50	polymorphic	Reptilia	Squamata	Colubridae
Crotalus aquilus	2	19.86	19.86	0.23	N	7	viviparous	precocial	ectotherm	50	polymorphic	Reptilia	Squamata	Viperidae
Crotalus atrox	1.36	28.86	28.86	17.11	N	14	viviparous	precocial	ectotherm	120	monomorphic	Reptilia	Squamata	Viperidae
Crotalus cerastes	1.53	32.64	32.64	9.6	N	16.5	viviparous	precocial	ectotherm	38.1	monomorphic	Reptilia	Squamata	Viperidae
Crotalus lepidus	2.5	27.72	27.72	13.05	N	6	viviparous	precocial	ectotherm	61	polymorphic	Reptilia	Squamata	Viperidae
Crotalus mitchellii	3.7	31.33	31.33	14.37	N	4.5	viviparous	precocial	ectotherm	95	polymorphic	Reptilia	Squamata	Viperidae
Crotalus pusillus	1	19.13	19.13	0.78	N	4	viviparous	precocial	ectotherm	50	polymorphic	Reptilia	Squamata	Viperidae
Crotalus ravus	2.332	18.05	18.05	3.93	N	5	viviparous	precocial	ectotherm	52.5	polymorphic	Reptilia	Squamata	Viperidae
Crotalus ruber	0.21	28.51	28.51	11.28	N	7	viviparous	precocial	ectotherm	117	monomorphic	Reptilia	Squamata	Viperidae
Crotalus tigris	0.19	30.37	30.37	7.65	N	5	viviparous	precocial	ectotherm	88.5	monomorphic	Reptilia	Squamata	Viperidae
Crotalus triseriatus	1.167	19.75	19.75	2.38	N	5	viviparous	precocial	ectotherm	55	polymorphic	Reptilia	Squamata	Viperidae
Ctenotus taeniolatus	1.75	-24.41	24.41	28.33	S	4.1	oviparous	precocial	ectotherm	7.03	monomorphic	Reptilia	Squamata	Scincidae
Cyclodomorphus praealtus	2	-37.16	37.16	1.82	S	5	viviparous	precocial	ectotherm	11.9	polymorphic	Reptilia	Squamata	Scincidae
Cyrtopodion kotschyi	10	39.42	39.42	16.27	N	2	oviparous	precocial	ectotherm	5.6	polymorphic	Reptilia	Squamata	Gekkonidae
Diadophis punctatus	6.89	33.75	33.75	29.82	N	6.5	oviparous	precocial	ectotherm	20	polymorphic	Reptilia	Squamata	Colubridae
Dinarolacerta mosorensis	1.6	43	43	1.46	N	6	oviparous	precocial	ectotherm	6.5	polymorphic	Reptilia	Squamata	Lacertidae
Drysdalia coronoides	1.25	-35.81	35.81	15.02	S	5	viviparous	precocial	ectotherm	45	polymorphic	Reptilia	Squamata	Hydrophiidae
Drysdalia mastersii	0.7	-34.08	34.08	5.93	S	3	viviparous	precocial	ectotherm	33	polymorphic	Reptilia	Squamata	Hydrophiidae
Egernia guthega	1.4	-36.34	36.34	1.98	S	2	viviparous	precocial	ectotherm	11.1	monomorphic	Reptilia	Squamata	Scincidae
Egernia whitii	7.85	-32.91	32.91	18.91	S	2.8	viviparous	precocial	ectotherm	11.3	polymorphic	Reptilia	Squamata	Scincidae
Elaphe quadrivirgata	0.8	37.75	37.75	15.2	N	5.8	oviparous	precocial	ectotherm	85	polymorphic	Reptilia	Squamata	Colubridae
Elgaria multicarinata	4.38	38.62	38.62	17.33	N	10.7	oviparous	precocial	ectotherm	12.13	polymorphic	Reptilia	Squamata	Anguidae
Emys marmorata	5.6	39.29	39.29	22.13	N	6	oviparous	precocial	ectotherm	16	polymorphic	Reptilia	Testudines	Emydidae
Emys orbicularis	3.55	41.18	41.18	17.65	N	9	oviparous	precocial	ectotherm	25	polymorphic	Reptilia	Testudines	Emydidae
Enhydris subtaeniata	1.4	14.23	14.23	16.11	N	19.5	viviparous	precocial	ectotherm	63.5	monomorphic	Reptilia	Squamata	Homalopsidae
Epictia columbi	2.857	24.01	24.01	5.98	N	2	oviparous	precocial	ectotherm	18.3	monomorphic	Reptilia	Squamata	Leptotyphlopidae
Epictia goudotii	14	8.79	8.79	14.93	N	3	oviparous	precocial	ectotherm	15.1	monomorphic	Reptilia	Squamata	Leptotyphlopidae
Eulamprus leuraensis	1.47	-33.69	33.69	0.86	S	2.9	viviparous	precocial	ectotherm	8	polymorphic	Reptilia	Squamata	Scincidae
Eumeces algeriensis	1	32.28	32.28	7.28	N	12	oviparous	precocial	ectotherm	17	monomorphic	Reptilia	Squamata	Scincidae
Eumeces schneideri	2.8	32.33	32.33	19.55	N	12	oviparous	precocial	ectotherm	16	polymorphic	Reptilia	Squamata	Scincidae
Gallotia atlantica	1.62	28.58	28.58	1.08	N	3	oviparous	precocial	ectotherm	6.33	polymorphic	Reptilia	Squamata	Lacertidae
Gallotia galloti	0.8	28.42	28.42	0.86	N	5	oviparous	precocial	ectotherm	8.95	polymorphic	Reptilia	Squamata	Lacertidae
Gopherus polyphemus	1.3	29.29	29.29	8.37	N	8	oviparous	precocial	ectotherm	20.5	polymorphic	Reptilia	Testudines	Testudinidae
Guinea bicolor	1.143	13.31	13.31	9.85	N	3	oviparous	precocial	ectotherm	15	monomorphic	Reptilia	Squamata	Leptotyphlopidae
Heloderma horridum	9.71	20.89	20.89	13.62	N	8	oviparous	precocial	ectotherm	36.73	polymorphic	Reptilia	Squamata	Helodermatidae
Heloderma suspectum	2	31.65	31.65	11.45	N	6.5	oviparous	precocial	ectotherm	30.27	polymorphic	Reptilia	Squamata	Helodermatidae
Heteronotia binoei	6	-24.5	24.5	28.01	S	2	oviparous	precocial	ectotherm	4.91	polymorphic	Reptilia	Squamata	Gekkonidae
Hoplocephalus bungaroides	0.85	-33.57	33.57	4.04	S	12	viviparous	precocial	ectotherm	90	monomorphic	Reptilia	Squamata	Hydrophiidae
Hydromedusa maximiliani	12	-19.24	19.24	11.65	S	2	oviparous	precocial	ectotherm	15	polymorphic	Reptilia	Testudines	Chelidae
Lacerta agilis	2.75	50.59	50.59	22.7	N	9	oviparous	precocial	ectotherm	7.91	polymorphic	Reptilia	Squamata	Lacertidae
Lacerta schreiberi	2.49	40.49	40.49	6.6	N	15	oviparous	precocial	ectotherm	11.02	monomorphic	Reptilia	Squamata	Lacertidae
Lampropeltis getula	4.91	33.16	33.16	21.11	N	10	oviparous	precocial	ectotherm	146	polymorphic	Reptilia	Squamata	Colubridae
Lampropeltis pyromelana	5.6	33.38	33.38	14.31	N	4	oviparous	precocial	ectotherm	79	monomorphic	Reptilia	Squamata	Colubridae
Lampropeltis zonata	3.36	37.13	37.13	12.59	N	7	oviparous	precocial	ectotherm	87	monomorphic	Reptilia	Squamata	Colubridae
Lampropholis delicata	6	-26.9	26.9	32.75	S	3.1	oviparous	precocial	ectotherm	4.05	polymorphic	Reptilia	Squamata	Scincidae
Lampropholis guichenoti	9.77	-24.56	24.56	28.02	S	2.6	oviparous	precocial	ectotherm	4.09	polymorphic	Reptilia	Squamata	Scincidae
Leptodeira nigrofasciata	6.5	12.47	12.47	9.99	N	4	oviparous	precocial	ectotherm	38.5	polymorphic	Reptilia	Squamata	Colubridae
Leptotyphlops kafubi	2.286	-9.65	9.65	14.86	S	4	oviparous	precocial	ectotherm	16.5	monomorphic	Reptilia	Squamata	Leptotyphlopidae
Leptotyphlops nigricans	14.1	-10.49	10.49	45.91	S	4	oviparous	precocial	ectotherm	21	monomorphic	Reptilia	Squamata	Leptotyphlopidae
Leptotyphlops nigroterminus	3.714	-3.93	3.93	10.39	S	4	oviparous	precocial	ectotherm	19.3	polymorphic	Reptilia	Squamata	Leptotyphlopidae
Leptotyphlops scutifrons	23.1	-14.84	14.84	15.16	S	2	oviparous	precocial	ectotherm	23	monomorphic	Reptilia	Squamata	Leptotyphlopidae
Leptotyphlops sylvicolus	17.5	-28.84	28.84	3.13	S	4	oviparous	precocial	ectotherm	9	monomorphic	Reptilia	Squamata	Leptotyphlopidae
Lichanura trivirgata	7.4	33.14	33.14	20.55	N	6.5	viviparous	precocial	ectotherm	88	polymorphic	Reptilia	Squamata	Boidae
Liolaemus koslowskyi	2.5	-28.6	28.6	6.85	S	5.6	oviparous	precocial	ectotherm	5.67	monomorphic	Reptilia	Squamata	Tropiduridae
Lucasium stenodactylum	18	-24.76	24.76	28.51	S	2	oviparous	precocial	ectotherm	5.7	polymorphic	Reptilia	Squamata	Gekkonidae
Malpolon monspessulanus	4.75	34.06	34.06	20.92	N	11	oviparous	precocial	ectotherm	170	polymorphic	Reptilia	Squamata	Colubridae
Mesalina brevirostris	5.02	30.01	30.01	14.06	N	3.5	oviparous	precocial	ectotherm	5.5	polymorphic	Reptilia	Squamata	Lacertidae
Mitophis asbolepis	1.143	18.44	18.44	2.17	N	2	oviparous	precocial	ectotherm	5.8	monomorphic	Reptilia	Squamata	Leptotyphlopidae
Mitophis leptipileptus	1.429	18.45	18.45	2.17	N	2	oviparous	precocial	ectotherm	8.3	monomorphic	Reptilia	Squamata	Leptotyphlopidae
Naja haje	1.75	6.59	6.59	57.46	N	45	oviparous	precocial	ectotherm	175	polymorphic	Reptilia	Squamata	Elapidae
Naja mossambica	2.17	-11.87	11.87	44.9	S	15	oviparous	precocial	ectotherm	100	monomorphic	Reptilia	Squamata	Elapidae
Naja nubiae	1.09	20.38	20.38	20.28	N	10.5	oviparous	precocial	ectotherm	90	monomorphic	Reptilia	Squamata	Elapidae
Naja pallida	2.82	11.51	11.51	37.97	N	14	oviparous	precocial	ectotherm	90	monomorphic	Reptilia	Squamata	Elapidae
Namibiana occidentalis	6.5	-25.79	25.79	17.58	S	4	oviparous	precocial	ectotherm	25.5	monomorphic	Reptilia	Squamata	Leptotyphlopidae
Natrix maura	5.3	38.34	38.34	19.66	N	12	oviparous	precocial	ectotherm	70	polymorphic	Reptilia	Squamata	Colubridae
Natrix natrix	6	48.29	48.29	28.06	N	31	oviparous	precocial	ectotherm	65	polymorphic	Reptilia	Squamata	Colubridae
Natrix tessellata	6.7	39.33	39.33	25.66	N	21	oviparous	precocial	ectotherm	75	polymorphic	Reptilia	Squamata	Colubridae
Nerodia erythrogaster	0.89	32.68	32.68	20.22	N	17.8	viviparous	precocial	ectotherm	97	polymorphic	Reptilia	Squamata	Colubridae
Nerodia fasciata	1.71	31.11	31.11	12.33	N	29.5	viviparous	precocial	ectotherm	71.4	polymorphic	Reptilia	Squamata	Colubridae
Nerodia rhombifer	1.86	29.67	29.67	23.79	N	39	viviparous	precocial	ectotherm	150	monomorphic	Reptilia	Squamata	Colubridae
Nerodia sipedon	2.71	38.72	38.72	16.98	N	56.5	viviparous	precocial	ectotherm	69	polymorphic	Reptilia	Squamata	Colubridae
Nerodia taxispilota	0.68	31.27	31.27	12.65	N	18.2	viviparous	precocial	ectotherm	123	monomorphic	Reptilia	Squamata	Colubridae
Oligosoma alani	3.14	-37.83	37.83	7.16	S	5	viviparous	precocial	ectotherm	14.2	monomorphic	Reptilia	Squamata	Scincidae
Oligosoma grande	3.8	-44.83	44.83	3.07	S	3	viviparous	precocial	ectotherm	11.8	polymorphic	Reptilia	Squamata	Scincidae
Oligosoma inconspicuum	2.6	-44.83	44.83	3.07	S	6	viviparous	precocial	ectotherm	7	polymorphic	Reptilia	Squamata	Scincidae
Oligosoma maccanni	4.77	-43.26	43.26	6.21	S	3.1	viviparous	precocial	ectotherm	7.3	monomorphic	Reptilia	Squamata	Scincidae
Oligosoma moco	2.93	-36.31	36.31	1.69	S	3	viviparous	precocial	ectotherm	7.4	polymorphic	Reptilia	Squamata	Scincidae
Oligosoma nigriplantare	6.58	-43.83	43.83	0.81	S	3.8	viviparous	precocial	ectotherm	7.7	polymorphic	Reptilia	Squamata	Scincidae
Oligosoma oliveri	1.36	-35.92	35.92	1.31	S	4	viviparous	precocial	ectotherm	11.4	polymorphic	Reptilia	Squamata	Scincidae
Oligosoma ornatum	7	-37.83	37.83	7.16	S	6	viviparous	precocial	ectotherm	8	polymorphic	Reptilia	Squamata	Scincidae
Oligosoma otagense	3.7	-45.11	45.11	1.14	S	2.3	viviparous	precocial	ectotherm	13.3	polymorphic	Reptilia	Squamata	Scincidae
Oligosoma suteri	0.07	-35.54	35.54	2.82	S	3.7	oviparous	precocial	ectotherm	11.3	polymorphic	Reptilia	Squamata	Scincidae
Oligosoma townsi	2.79	-35.87	35.87	0.67	S	3.3	viviparous	precocial	ectotherm	8.7	polymorphic	Reptilia	Squamata	Scincidae
Oplurus cuvieri	1.865	-17.78	17.78	12.83	S	3.5	oviparous	precocial	ectotherm	35	polymorphic	Reptilia	Squamata	Opluridae
Pedioplanis lineoocellata	3.8	-25.54	25.54	16.07	S	6.5	oviparous	precocial	ectotherm	5.65	polymorphic	Reptilia	Squamata	Lacertidae
Phrynocephalus erythrurus	3.67	30.45	30.45	4.06	N	2	viviparous	precocial	ectotherm	5.34	polymorphic	Reptilia	Squamata	Agamidae
Phrynosoma orbiculare	7.45	24.86	24.86	12.94	N	9.4	viviparous	precocial	ectotherm	6.7	polymorphic	Reptilia	Squamata	Phrynosomatidae
Phyllopezus pollicaris	11.5	-15.2	15.2	28.01	S	2	oviparous	precocial	ectotherm	7.66	polymorphic	Reptilia	Squamata	Gekkonidae
Pituophis catenifer	3.7	35.33	35.33	33.89	N	13	oviparous	precocial	ectotherm	152	polymorphic	Reptilia	Squamata	Colubridae
Plestiodon egregius	4	28.81	28.81	8.92	N	4.8	oviparous	precocial	ectotherm	4.53	polymorphic	Reptilia	Squamata	Scincidae
Podarcis bocagei	0.15	42.4	42.4	2.79	N	5	oviparous	precocial	ectotherm	5.44	polymorphic	Reptilia	Squamata	Lacertidae
Podarcis muralis	2.1	44.08	44.08	14.32	N	4	viviparous	precocial	ectotherm	6	polymorphic	Reptilia	Squamata	Lacertidae
Podarcis siculus	2.5	42.1	42.1	10.9	N	4.6	oviparous	precocial	ectotherm	6.31	polymorphic	Reptilia	Squamata	Lacertidae
Podarcis vaucheri	1.6	34.31	34.31	7.5	N	3	oviparous	precocial	ectotherm	5	polymorphic	Reptilia	Squamata	Lacertidae
Protobothrops jerdonii	4.4	25.24	25.24	10.94	N	6.5	viviparous	precocial	ectotherm	110	polymorphic	Reptilia	Squamata	Viperidae
Psammodromus algirus	3.6	33.13	33.13	8.83	N	6	oviparous	precocial	ectotherm	7.03	polymorphic	Reptilia	Squamata	Lacertidae
Psammodromus hispanicus	9.6	40.27	40.27	8.52	N	4	oviparous	precocial	ectotherm	4.9	polymorphic	Reptilia	Squamata	Lacertidae
Pseudechis australis	6.25	-22.02	22.02	22.01	S	9	oviparous	precocial	ectotherm	200	polymorphic	Reptilia	Squamata	Hydrophiidae
Rhynchoedura ornata	16.35	-24.16	24.16	13.72	S	2	oviparous	precocial	ectotherm	5.7	polymorphic	Reptilia	Squamata	Gekkonidae
Saltuarius moritzi	15.55	-32.76	32.76	9.1	S	2	oviparous	precocial	ectotherm	8.55	monomorphic	Reptilia	Squamata	Gekkonidae
Sceloporus zosteromus	2.98	27.38	27.38	9.02	N	9	oviparous	precocial	ectotherm	13.1	polymorphic	Reptilia	Squamata	Phrynosomatidae
Sistrurus catenatus	4.49	35.74	35.74	21.73	N	12.5	viviparous	precocial	ectotherm	60	polymorphic	Reptilia	Squamata	Viperidae
Sistrurus miliarius	1.38	31.46	31.46	13.02	N	7.1	viviparous	precocial	ectotherm	50	polymorphic	Reptilia	Squamata	Viperidae
Sphaerodactylus vincenti	12.5	14.38	14.38	2.51	N	1	oviparous	precocial	ectotherm	2.5	polymorphic	Reptilia	Squamata	Gekkonidae
Strophurus ciliaris	9	-21.52	21.52	20.81	S	2	oviparous	precocial	ectotherm	8.9	polymorphic	Reptilia	Squamata	Gekkonidae
Takydromus septentrionalis	6.273	28.63	28.63	16.93	N	2.5	oviparous	precocial	ectotherm	6.74	polymorphic	Reptilia	Squamata	Lacertidae
Tarentola delalandii	7.6	28.42	28.42	0.86	N	1.5	oviparous	precocial	ectotherm	6.82	monomorphic	Reptilia	Squamata	Gekkonidae
Teira dugesii	2.8	31.62	31.62	2.96	N	2.4	oviparous	precocial	ectotherm	6.08	polymorphic	Reptilia	Squamata	Lacertidae
Terrapene carolina	10	30.38	30.38	26.34	N	4.5	oviparous	precocial	ectotherm	14.5	polymorphic	Reptilia	Testudines	Emydidae
Terrapene ornata	12.5	35.42	35.42	17.76	N	5	oviparous	precocial	ectotherm	11.5	polymorphic	Reptilia	Testudines	Emydidae
Testudo graeca	3	34.54	34.54	11.03	N	3.5	oviparous	precocial	ectotherm	20	polymorphic	Reptilia	Testudines	Testudinidae
Tetracheilostoma breuili	2.857	13.74	13.74	0.64	N	2	oviparous	precocial	ectotherm	11.9	monomorphic	Reptilia	Squamata	Leptotyphlopidae
Tetracheilostoma carlae	1.143	13.11	13.11	0.17	N	1	oviparous	precocial	ectotherm	10.4	monomorphic	Reptilia	Squamata	Leptotyphlopidae
Thamnophis valida	0.3	22.38	22.38	11.2	N	13	viviparous	precocial	ectotherm	50	polymorphic	Reptilia	Squamata	Colubridae
Timon lepidus	1.96	40.8	40.8	10.57	N	15	oviparous	precocial	ectotherm	15.25	polymorphic	Reptilia	Squamata	Lacertidae
Trachemys dorbigni	2.1	-18.72	18.72	32.61	S	10.9	oviparous	precocial	ectotherm	26.7	polymorphic	Reptilia	Testudines	Emydidae
Tricheilostoma macrolepis	3.486	3.18	3.18	16.74	N	3	oviparous	precocial	ectotherm	26.9	monomorphic	Reptilia	Squamata	Leptotyphlopidae
Trimorphodon biscutatus	9.6	22.65	22.65	28.84	N	12	oviparous	precocial	ectotherm	100	polymorphic	Reptilia	Squamata	Colubridae
Tympanocryptis pinguicolla	1.8	-36.57	36.57	2.95	S	5	oviparous	precocial	ectotherm	6	monomorphic	Reptilia	Squamata	Agamidae
Typhlops vermicularis	9.8	37.3	37.3	19.9	N	6	oviparous	precocial	ectotherm	24	polymorphic	Reptilia	Squamata	Typhlopidae
Urocotyledon inexpectata	9.9	-4.45	4.45	0.48	S	2	oviparous	precocial	ectotherm	3.83	polymorphic	Reptilia	Squamata	Gekkonidae
Uromastyx dispar	0.5	23.83	23.83	11.39	N	14	oviparous	precocial	ectotherm	36	polymorphic	Reptilia	Squamata	Agamidae
Vipera ammodytes	4.1	41.75	41.75	10.72	N	10	viviparous	precocial	ectotherm	70	polymorphic	Reptilia	Squamata	Viperidae
Vipera aspis	3.65	43.03	43.03	12.75	N	13	viviparous	precocial	ectotherm	65	polymorphic	Reptilia	Squamata	Viperidae
Vipera berus	1.4	51.84	51.84	26.69	N	12	viviparous	precocial	ectotherm	68	polymorphic	Reptilia	Squamata	Viperidae
Vipera eriwanensis	0.875	40.15	40.15	1.76	N	6	viviparous	precocial	ectotherm	29	polymorphic	Reptilia	Squamata	Viperidae
Xantusia henshawi	8.65	32.41	32.41	3.21	N	1.46	viviparous	precocial	ectotherm	5.9	polymorphic	Reptilia	Squamata	Xantusiidae
Xantusia vigilis	1.5	30.65	30.65	15.01	N	1.87	viviparous	precocial	ectotherm	4.1	polymorphic	Reptilia	Squamata	Xantusiidae
Zootoca vivipara	2.61	55.18	55.18	32.01	N	7	viviparous	precocial	ectotherm	6	polymorphic	Reptilia	Squamata	Lacertidae
